# Supplementary material for: Volatile Compounds in Musk and Their Anti-Stroke Mechanisms
Source: Metabolites. 2025 Mar 7;15(3):181. doi: 10.3390/metabo15030181 (PMC11943872; doi:10.3390/metabo15030181)
Supplement: Supplementary file 1 [file metabolites-15-00181-s001.zip]

Archive with 2 entries (2 files):
- metabolites-3487365-supplementary.xlsx
- metabolites-3487365-Supplymentary Figures.pdf
