# Supplementary material for: Volatile Compounds in Musk and Their Anti-Stroke Mechanisms
Source: Metabolites. 2025 Mar 7;15(3):181. doi: 10.3390/metabo15030181 (PMC11943872; doi:10.3390/metabo15030181)
Supplement: Supplementary file 1 [file metabolites-15-00181-s001.zip › metabolites-3487365-supplementary.xlsx]

## Sheet: Table S1-1
Table S1-1: GC-MS detection data of musk sample
Sample ID			20241221SXD24					20241221SXD25					20241221SXD26					20241221SXM1					20241221SXM2					20241221SXM3					20241221SXM4					20241221SXM5					20241221SXM7					20241221SXM9
Compound name	CAS	Molecular structure	Retention time	Peak area	m/z	Similarity	Description	Retention time	Peak area	m/z	Similarity	Description	Retention time	Peak area	m/z	Similarity	Description	Retention time	Peak area	m/z	Similarity	Description	Retention time	Peak area	m/z	Similarity	Description	Retention time	Peak area	m/z	Similarity	Description	Retention time	Peak area	m/z	Similarity	Description	Retention time	Peak area	m/z	Similarity	Description	Retention time	Peak area	m/z	Similarity	Description	Retention time	Peak area
Valeraldehyde	110-62-3	C5H10O	2.072	----	58.1	59	almond, malt, pungent	2.072	----	58.1	51	almond, malt, pungent	2.072	----	58.1	52	almond, malt, pungent	2.072	424004	58.1	85	almond, malt, pungent	2.072	378584	58.1	83	almond, malt, pungent	2.072	----	58.1	60	almond, malt, pungent	2.072	800301	58.1	83	almond, malt, pungent	2.072	----	58.1	53	almond, malt, pungent	2.072	----	58.1	68	almond, malt, pungent	2.072	----
2-Methyl-3-pentanone	565-69-5	C6H12O	2.486	----	100.1	41	mint	2.486	----	100.1	50	mint	2.486	----	100.1	27	mint	2.486	----	100.1	55	mint	2.486	----	100.1	65	mint	2.486	----	100.1	44	mint	2.486	18359	100.1	83	mint	2.486	----	100.1	56	mint	2.486	----	100.1	42	mint	2.486	----
2-Methyl-3-buten-2-ol	115-18-4	C5H10O	3.188	----	71.1	49	herb	3.188	----	71.1	18	herb	3.188	----	71.1	69	herb	3.188	----	71.1	63	herb	3.188	----	71.1	33	herb	3.188	----	71.1	66	herb	3.188	----	71.1	64	herb	3.188	----	71.1	63	herb	3.188	----	71.1	61	herb	3.188	----
ethyl butanoate	105-54-4	C6H12O2	3.206	----	88	43	apple	3.206	100894	88	84	apple	3.206	----	88	16	apple	3.206	----	88	27	apple	3.206	----	88	36	apple	3.206	----	88	22	apple	3.206	----	88	23	apple	3.206	428082	88	83	apple	3.206	----	88	44	apple	3.206	----
3-Hexanone	589-38-8	C6H12O	3.368	----	100.1	67	ether, grape	3.368	----	100.1	27	ether, grape	3.368	----	100.1	67	ether, grape	3.368	----	100.1	65	ether, grape	3.368	----	100.1	56	ether, grape	3.368	----	100.1	72	ether, grape	3.368	7440	100.1	80	ether, grape	3.368	----	100.1	29	ether, grape	3.368	----	100.1	64	ether, grape	3.368	----
Ethyl 2-methylbutyrate	7452-79-1	C7H14O2	3.476	----	102	39	apple	3.476	87823	102	89	apple	3.476	----	102	18	apple	3.476	----	102	28	apple	3.476	----	102	47	apple	3.476	----	102	14	apple	3.476	----	102	16	apple	3.476	249179	102	91	apple	3.476	----	102	11	apple	3.476	----
Ethyl isovalerate	108-64-5	C7H14O2	3.818	----	88	64	fruit	3.818	----	88	25	fruit	3.818	----	88	46	fruit	3.818	----	88	28	fruit	3.818	----	88	56	fruit	3.818	----	88	63	fruit	3.818	----	88	27	fruit	3.818	843490	88	96	fruit	3.818	----	88	17	fruit	3.818	----
2-Hexanone	591-79-8	C6H12O	3.872	----	100.1	8	ether	3.872	----	100.1	22	ether	3.872	----	100.1	8	ether	3.872	----	100.1	12	ether	3.872	----	100.1	46	ether	3.872	----	100.1	66	ether	3.872	----	100.1	66	ether	3.872	----	100.1	13	ether	3.872	----	100.1	13	ether	3.872	123207
Hexanal	66-25-1	C6H12O	3.908	----	82.1	13	grass, tallow, fat	3.908	7767	82.1	81	grass, tallow, fat	3.908	----	82.1	47	grass, tallow, fat	3.908	----	82.1	8	grass, tallow, fat	3.908	----	82.1	65	grass, tallow, fat	3.908	----	82.1	70	grass, tallow, fat	3.908	----	82.1	69	grass, tallow, fat	3.908	----	82.1	16	grass, tallow, fat	3.908	----	82.1	62	grass, tallow, fat	3.908	----
Isobutanol	78-83-1	C4H10O	4.106	----	43.1	55	wine, solvent, bitter	4.106	----	43.1	31	wine, solvent, bitter	4.106	----	43.1	44	wine, solvent, bitter	4.106	63281	43.1	86	wine, solvent, bitter	4.106	70123	43.1	89	wine, solvent, bitter	4.106	----	43.1	57	wine, solvent, bitter	4.106	----	43.1	56	wine, solvent, bitter	4.106	----	43.1	50	wine, solvent, bitter	4.106	----	43.1	49	wine, solvent, bitter	4.106	----
2-Pentanol	6032-29-7	C5H12O	4.889	----	55.1	35	green	4.889	----	55.1	26	green	4.889	----	55.1	40	green	4.889	----	55.1	14	green	4.889	----	55.1	33	green	4.889	----	55.1	41	green	4.889	----	55.1	39	green	4.889	----	55.1	34	green	4.889	----	55.1	37	green	4.889	----
p-Xylene	106-42-3	C8H10	5.203	734306	91	85	sweet	5.203	1297470	91	88	sweet	5.203	241875	91	83	sweet	5.203	----	91	22	sweet	5.203	----	91	13	sweet	5.203	----	91	18	sweet	5.203	----	91	11	sweet	5.203	111756	91	84	sweet	5.203	----	91	11	sweet	5.203	----
m-Xylene	108-38-3	C8H10	5.361	566146	91	87	plastic	5.361	1303376	91	94	plastic	5.361	476788	91	91	plastic	5.361	----	91	24	plastic	5.361	----	91	14	plastic	5.361	----	91	76	plastic	5.361	----	91	54	plastic	5.361	174533	91	83	plastic	5.361	----	91	28	plastic	5.361	----
Butanol	71-36-3	C4H10O	5.518	----	56.1	39	medicine, fruit	5.518	246080	56.1	93	medicine, fruit	5.518	----	56.1	54	medicine, fruit	5.518	----	56.1	29	medicine, fruit	5.518	----	56.1	23	medicine, fruit	5.518	----	56.1	29	medicine, fruit	5.518	276027	56.1	91	medicine, fruit	5.518	----	56.1	20	medicine, fruit	5.518	----	56.1	46	medicine, fruit	5.518	----
Pyridine	110-86-1	C5H5N	6.252	404573	79.1	92	rancid	6.252	----	79.1	22	rancid	6.252	----	79.1	10	rancid	6.252	----	79.1	25	rancid	6.252	----	79.1	9	rancid	6.252	101710	79.1	86	rancid	6.252	145680	79.1	87	rancid	6.252	90608	79.1	87	rancid	6.252	103188	79.1	87	rancid	6.252	86500
o-Xylene	95-47-6	C8H10	6.435	411531	91	92	geranium	6.435	1152248	91	89	geranium	6.435	275900	91	87	geranium	6.435	----	91	18	geranium	6.435	----	91	27	geranium	6.435	192904	91	87	geranium	6.435	199347	91	89	geranium	6.435	----	91	18	geranium	6.435	----	91	20	geranium	6.435	----
2-Heptanone	110-43-0	C7H14O	6.461	152996	58	92	soap	6.461	----	58	34	soap	6.461	477284	58	92	soap	6.461	197147	58	85	soap	6.461	95600	58	88	soap	6.461	838783	58	94	soap	6.461	88974	58	83	soap	6.461	99277	58	88	soap	6.461	----	58	66	soap	6.461	1386014
ethyl 4-methyl valerate	25415-67-2	C8H16O2	6.828	----	101.1	29	fruit	6.828	----	101.1	23	fruit	6.828	----	101.1	36	fruit	6.828	----	101.1	53	fruit	6.828	----	101.1	37	fruit	6.828	----	101.1	36	fruit	6.828	----	101.1	47	fruit	6.828	----	101.1	36	fruit	6.828	----	101.1	31	fruit	6.828	----
Dipentene	5138-86-3	C10H18O2	6.854	----	93	34	lemon, orange	6.854	----	93	25	lemon, orange	6.854	----	93	35	lemon, orange	6.854	----	93	18	lemon, orange	6.854	----	93	28	lemon, orange	6.854	----	93	45	lemon, orange	6.854	----	93	24	lemon, orange	6.854	----	93	32	lemon, orange	6.854	----	93	37	lemon, orange	6.854	----
2-Methylbutanol	137-32-6	C5H12O	7.116	----	70	41	wine, onion, malt	7.116	----	70	36	wine, onion, malt	7.116	----	70	52	wine, onion, malt	7.116	----	70	53	wine, onion, malt	7.116	----	70	22	wine, onion, malt	7.116	----	70	52	wine, onion, malt	7.116	----	70	55	wine, onion, malt	7.116	----	70	39	wine, onion, malt	7.116	----	70	52	wine, onion, malt	7.116	----
3-Methyl-1-butanol	123-51-3	C5H12O	7.143	712496	70.1	94	whiskey, malt, burnt	7.143	----	70.1	34	whiskey, malt, burnt	7.143	252796	70.1	84	whiskey, malt, burnt	7.143	338707	70.1	91	whiskey, malt, burnt	7.143	317848	70.1	87	whiskey, malt, burnt	7.143	----	70.1	56	whiskey, malt, burnt	7.143	2317643	70.1	94	whiskey, malt, burnt	7.143	----	70.1	32	whiskey, malt, burnt	7.143	----	70.1	57	whiskey, malt, burnt	7.143	----
2-Pentylfuran	3777-69-3	C9H14O	7.776	47673	138.1	88	green bean, butter	7.776	37521	138.1	88	green bean, butter	7.776	105672	138.1	90	green bean, butter	7.776	107510	138.1	93	green bean, butter	7.776	59599	138.1	93	green bean, butter	7.776	700745	138.1	97	green bean, butter	7.776	268056	138.1	94	green bean, butter	7.776	102542	138.1	94	green bean, butter	7.776	----	138.1	10	green bean, butter	7.776	253367
Styrene	100-42-5	C8H8	8.034	2160201	104.1	92	balsamic, gasoline	8.034	7452484	104.1	95	balsamic, gasoline	8.034	2456329	104.1	94	balsamic, gasoline	8.034	----	104.1	20	balsamic, gasoline	8.034	----	104.1	16	balsamic, gasoline	8.034	----	104.1	12	balsamic, gasoline	8.034	----	104.1	20	balsamic, gasoline	8.034	----	104.1	17	balsamic, gasoline	8.034	----	104.1	17	balsamic, gasoline	8.034	----
1-Pentanol	71-41-0	C5H12O	8.121	----	70	20	balsamic	8.121	----	70	26	balsamic	8.121	----	70	34	balsamic	8.121	----	70	25	balsamic	8.121	----	70	23	balsamic	8.121	177143	70	87	balsamic	8.121	----	70	42	balsamic	8.121	----	70	18	balsamic	8.121	----	70	54	balsamic	8.121	----
Isopentyl butyrate	106-27-4	C9H18O2	8.443	----	89.1	20	fruit	8.443	----	89.1	17	fruit	8.443	----	89.1	31	fruit	8.443	----	89.1	55	fruit	8.443	----	89.1	17	fruit	8.443	----	89.1	12	fruit	8.443	22731	89.1	90	fruit	8.443	----	89.1	57	fruit	8.443	----	89.1	33	fruit	8.443	----
3-Hydroxy-2-butanone	513-86-0	C4H8O2	8.659	24320	88	86	butter, cream	8.659	----	88	13	butter, cream	8.659	----	88	2	butter, cream	8.659	----	88	16	butter, cream	8.659	----	88	15	butter, cream	8.659	----	88	45	butter, cream	8.659	----	88	26	butter, cream	8.659	----	88	21	butter, cream	8.659	----	88	38	butter, cream	8.659	----
2-Octanone	111-13-7	C8H16O	8.831	891066	58	97	soap, gasoline	8.831	859899	58	96	soap, gasoline	8.831	1110775	58	96	soap, gasoline	8.831	1102538	58	95	soap, gasoline	8.831	1186290	58	96	soap, gasoline	8.831	3049388	58	94	soap, gasoline	8.831	794970	58	94	soap, gasoline	8.831	981298	58	95	soap, gasoline	8.831	934348	58	89	soap, gasoline	8.831	1393075
1-Octen-3-one	4312-99-6	C8H14O	9.154	----	97.1	26	mushroom, metal	9.154	----	97.1	15	mushroom, metal	9.154	----	97.1	40	mushroom, metal	9.154	----	97.1	76	mushroom, metal	9.154	----	97.1	76	mushroom, metal	9.154	----	97.1	74	mushroom, metal	9.154	----	97.1	70	mushroom, metal	9.154	----	97.1	76	mushroom, metal	9.154	----	97.1	67	mushroom, metal	9.154	----
2,5-Dimethylpyrazine	123-32-0	C6H8N2	9.383	111540	108.1	90	cocoa, roasted nut, roast beef, medicine	9.383	69050	108.1	90	cocoa, roasted nut, roast beef, medicine	9.383	----	108.1	18	cocoa, roasted nut, roast beef, medicine	9.383	48750	108.1	84	cocoa, roasted nut, roast beef, medicine	9.383	65832	108.1	89	cocoa, roasted nut, roast beef, medicine	9.383	----	108.1	14	cocoa, roasted nut, roast beef, medicine	9.383	----	108.1	54	cocoa, roasted nut, roast beef, medicine	9.383	----	108.1	23	cocoa, roasted nut, roast beef, medicine	9.383	----	108.1	22	cocoa, roasted nut, roast beef, medicine	9.383	----
2,6-Dimethylpyrazine	108-50-9	C6H8N2	9.455	111540	108	86	roasted nut, cocoa, roast beef	9.455	69050	108	85	roasted nut, cocoa, roast beef	9.455	----	108	29	roasted nut, cocoa, roast beef	9.455	----	108	37	roasted nut, cocoa, roast beef	9.455	66611	108	85	roasted nut, cocoa, roast beef	9.455	----	108	27	roasted nut, cocoa, roast beef	9.455	----	108	56	roasted nut, cocoa, roast beef	9.455	----	108	30	roasted nut, cocoa, roast beef	9.455	----	108	34	roasted nut, cocoa, roast beef	9.455	----
2-Heptanol	543-49-7	C7H16O	9.545	----	83.1	15	mushroom	9.545	----	83.1	34	mushroom	9.545	----	83.1	42	mushroom	9.545	36454	83.1	92	mushroom	9.545	----	83.1	40	mushroom	9.545	----	83.1	37	mushroom	9.545	18254	83.1	90	mushroom	9.545	----	83.1	25	mushroom	9.545	505195	83.1	91	mushroom	9.545	----
6-Methyl-5-hepten-2-one	110-93-0	C8H14O	9.796	----	111.1	53	pepper, mushroom, rubber	9.796	----	111.1	19	pepper, mushroom, rubber	9.796	172053	111.1	96	pepper, mushroom, rubber	9.796	----	111.1	51	pepper, mushroom, rubber	9.796	----	111.1	45	pepper, mushroom, rubber	9.796	31404	111.1	88	pepper, mushroom, rubber	9.796	31230	111.1	93	pepper, mushroom, rubber	9.796	----	111.1	52	pepper, mushroom, rubber	9.796	188181	111.1	83	pepper, mushroom, rubber	9.796	20919
Ethyl lactate	97-64-3	C5H10O3	9.993	----	45.1	38	fruit	9.993	----	45.1	30	fruit	9.993	----	45.1	53	fruit	9.993	----	45.1	31	fruit	9.993	----	45.1	48	fruit	9.993	----	45.1	52	fruit	9.993	----	45.1	35	fruit	9.993	----	45.1	60	fruit	9.993	----	45.1	71	fruit	9.993	----
2-Nonanone	821-55-6	C9H18O	10.728	----	71	35	hot milk, soap, green	10.728	----	71	40	hot milk, soap, green	10.728	49465	71	94	hot milk, soap, green	10.728	113490	71	97	hot milk, soap, green	10.728	43255	71	96	hot milk, soap, green	10.728	31601	71	93	hot milk, soap, green	10.728	9405	71	80	hot milk, soap, green	10.728	84409	71	97	hot milk, soap, green	10.728	----	71	54	hot milk, soap, green	10.728	270911
Nonanal	124-19-6	C9H18O	10.836	----	98.1	40	fat, citrus, green	10.836	6459	98.1	91	fat, citrus, green	10.836	----	98.1	36	fat, citrus, green	10.836	----	98.1	19	fat, citrus, green	10.836	----	98.1	42	fat, citrus, green	10.836	----	98.1	64	fat, citrus, green	10.836	----	98.1	62	fat, citrus, green	10.836	7700	98.1	81	fat, citrus, green	10.836	----	98.1	57	fat, citrus, green	10.836	----
(E)-3-Octen-2-one	1669-44-9	C8H14O	10.997	----	111.1	33	nut, crushed bug	10.997	----	111.1	36	nut, crushed bug	10.997	----	111.1	64	nut, crushed bug	10.997	67075	111.1	89	nut, crushed bug	10.997	----	111.1	49	nut, crushed bug	10.997	----	111.1	68	nut, crushed bug	10.997	----	111.1	47	nut, crushed bug	10.997	----	111.1	41	nut, crushed bug	10.997	----	111.1	60	nut, crushed bug	10.997	----
(E)-2-Hexen-1-ol	928-95-0	C6H12O	11.051	----	82.1	31	green, leaf, walnut	11.051	----	82.1	29	green, leaf, walnut	11.051	72211	82.1	80	green, leaf, walnut	11.051	88403	82.1	88	green, leaf, walnut	11.051	91066	82.1	91	green, leaf, walnut	11.051	73043	82.1	85	green, leaf, walnut	11.051	----	82.1	33	green, leaf, walnut	11.051	64737	82.1	90	green, leaf, walnut	11.051	323298	82.1	87	green, leaf, walnut	11.051	----
CIS-2-HEXEN-1-OL	928-94-9	C6H12O	11.172	----	82.1	56	leaf, green, wine, fruit	11.172	----	82.1	32	leaf, green, wine, fruit	11.172	70566	82.1	81	leaf, green, wine, fruit	11.172	91837	82.1	86	leaf, green, wine, fruit	11.172	91066	82.1	89	leaf, green, wine, fruit	11.172	73043	82.1	85	leaf, green, wine, fruit	11.172	----	82.1	44	leaf, green, wine, fruit	11.172	66835	82.1	87	leaf, green, wine, fruit	11.172	323298	82.1	87	leaf, green, wine, fruit	11.172	----
2-Octanol	4128-31-8	C8H18O	11.313	----	55.1	36	mushroom, fat	11.313	----	55.1	53	mushroom, fat	11.313	----	55.1	40	mushroom, fat	11.313	----	55.1	69	mushroom, fat	11.313	----	55.1	48	mushroom, fat	11.313	----	55.1	32	mushroom, fat	11.313	50874	55.1	86	mushroom, fat	11.313	----	55.1	51	mushroom, fat	11.313	543005	55.1	90	mushroom, fat	11.313	----
Ethyl 2-mercaptoacetate	623-51-8	C4H8O2S	11.328	1888374	60	85		11.328	4356310	60	84		11.328	5283620	60	85		11.328	5884753	60	84		11.328	2323800	60	85		11.328	973664	60	84		11.328	3380115	60	85		11.328	1651579	60	85		11.328	1557358	60	84		11.328	----
(Z)-Oxidized linalool	1365-19-1	C10H18O2	11.611	----	111.1	46	flower	11.611	----	111.1	53	flower	11.611	----	111.1	65	flower	11.611	----	111.1	47	flower	11.611	----	111.1	47	flower	11.611	----	111.1	52	flower	11.611	----	111.1	41	flower	11.611	----	111.1	58	flower	11.611	----	111.1	60	flower	11.611	----
Acetic acid	64-19-7	C2H4O2	11.673	5324233	43	96	sour	11.673	10080151	43	98	sour	11.673	18481068	43	97	sour	11.673	16902316	43	97	sour	11.673	5937941	43	97	sour	11.673	2858353	43	96	sour	11.673	9032011	43	96	sour	11.673	4897721	43	96	sour	11.673	4546864	43	96	sour	11.673	3246874
1-Octen-3-ol	3391-86-4	C8H16O	11.83	----	72.1	57	mushroom	11.83	12107	72.1	84	mushroom	11.83	----	72.1	41	mushroom	11.83	16027	72.1	83	mushroom	11.83	16733	72.1	84	mushroom	11.83	21596	72.1	82	mushroom	11.83	----	72.1	61	mushroom	11.83	----	72.1	34	mushroom	11.83	----	72.1	52	mushroom	11.83	----
n-Heptanol	111-70-6	C7H16O	11.893	----	70.1	38	chemical, green	11.893	----	70.1	48	chemical, green	11.893	----	70.1	37	chemical, green	11.893	----	70.1	27	chemical, green	11.893	----	70.1	20	chemical, green	11.893	251567	70.1	95	chemical, green	11.893	----	70.1	33	chemical, green	11.893	----	70.1	32	chemical, green	11.893	----	70.1	59	chemical, green	11.893	----
(E)-Oxidized linalool	34995-77-2	C10H18O2	12.049	----	111.1	17	flower	12.049	----	111.1	30	flower	12.049	----	111.1	56	flower	12.049	----	111.1	21	flower	12.049	----	111.1	26	flower	12.049	----	111.1	39	flower	12.049	----	111.1	18	flower	12.049	----	111.1	46	flower	12.049	----	111.1	15	flower	12.049	----
2-Ethylhexanol	68526-83-0	C8H18O	12.347	12244	83.1	85	rose, green	12.347	340758	83.1	98	rose, green	12.347	84236	83.1	91	rose, green	12.347	52424	83.1	95	rose, green	12.347	37837	83.1	96	rose, green	12.347	19108	83.1	85	rose, green	12.347	19891	83.1	85	rose, green	12.347	25373	83.1	95	rose, green	12.347	329248	83.1	88	rose, green	12.347	27534
Decanal	112-31-2	C10H20O	12.566	----	57	57	soap, orange peel, tallow	12.566	----	57	37	soap, orange peel, tallow	12.566	----	57	71	soap, orange peel, tallow	12.566	----	57	48	soap, orange peel, tallow	12.566	----	57	54	soap, orange peel, tallow	12.566	----	57	49	soap, orange peel, tallow	12.566	----	57	31	soap, orange peel, tallow	12.566	----	57	57	soap, orange peel, tallow	12.566	----	57	68	soap, orange peel, tallow	12.566	----
Benzaldehyde	100-52-7	C7H6O	12.778	2574206	106	92	almond, burnt sugar	12.778	2808750	106	91	almond, burnt sugar	12.778	3730574	106	90	almond, burnt sugar	12.778	----	106	61	almond, burnt sugar	12.778	----	106	18	almond, burnt sugar	12.778	----	106	48	almond, burnt sugar	12.778	----	106	23	almond, burnt sugar	12.778	----	106	13	almond, burnt sugar	12.778	----	106	31	almond, burnt sugar	12.778	----
2-Nonyl alcohol	10523-35-0	C14H23N	12.834	----	69.1	53	cucumber	12.834	----	69.1	69	cucumber	12.834	----	69.1	36	cucumber	12.834	255197	69.1	98	cucumber	12.834	----	69.1	68	cucumber	12.834	----	69.1	32	cucumber	12.834	22739	69.1	89	cucumber	12.834	----	69.1	66	cucumber	12.834	----	69.1	37	cucumber	12.834	----
Propionic acid	79-09-4	C3H6O2	12.96	1588717	73	98	pungent, rancid, soy	12.96	4355071	73	97	pungent, rancid, soy	12.96	----	73	22	pungent, rancid, soy	12.96	417760	73	86	pungent, rancid, soy	12.96	711158	73	96	pungent, rancid, soy	12.96	447811	73	95	pungent, rancid, soy	12.96	1181835	73	98	pungent, rancid, soy	12.96	634160	73	98	pungent, rancid, soy	12.96	----	73	34	pungent, rancid, soy	12.96	1597199
Octanol	111-87-5	C8H18O	13.354	----	56	34	chemical, metal, burnt	13.354	39671	56	88	chemical, metal, burnt	13.354	----	56	62	chemical, metal, burnt	13.354	----	56	65	chemical, metal, burnt	13.354	----	56	56	chemical, metal, burnt	13.354	77389	56	82	chemical, metal, burnt	13.354	----	56	62	chemical, metal, burnt	13.354	----	56	47	chemical, metal, burnt	13.354	----	56	67	chemical, metal, burnt	13.354	----
Isobutyric acid	79-31-2	C4H8O2	13.368	3956881	73.1	97	rancid, butter, cheese	13.368	10702366	73.1	93	rancid, butter, cheese	13.368	3569715	73.1	97	rancid, butter, cheese	13.368	646578	73.1	97	rancid, butter, cheese	13.368	158308	73.1	96	rancid, butter, cheese	13.368	2110991	73.1	97	rancid, butter, cheese	13.368	3557568	73.1	96	rancid, butter, cheese	13.368	2769840	73.1	97	rancid, butter, cheese	13.368	2298392	73.1	91	rancid, butter, cheese	13.368	4314523
Methyl nonyl ketone	112-12-9	C11H22O	13.944	----	71	62	orange, fresh, green	13.944	----	71	60	orange, fresh, green	13.944	----	71	53	orange, fresh, green	13.944	----	71	42	orange, fresh, green	13.944	----	71	51	orange, fresh, green	13.944	----	71	61	orange, fresh, green	13.944	----	71	63	orange, fresh, green	13.944	----	71	62	orange, fresh, green	13.944	----	71	53	orange, fresh, green	13.944	256111
Undecanal	112-44-7	C11H22O	14.015	----	96.1	24	oil, pungent, sweet	14.015	----	96.1	24	oil, pungent, sweet	14.015	----	96.1	49	oil, pungent, sweet	14.015	----	96.1	66	oil, pungent, sweet	14.015	----	96.1	23	oil, pungent, sweet	14.015	----	96.1	43	oil, pungent, sweet	14.015	----	96.1	59	oil, pungent, sweet	14.015	----	96.1	12	oil, pungent, sweet	14.015	----	96.1	60	oil, pungent, sweet	14.015	----
(E)-2-Octen-1-ol	18409-17-1	C8H16O	14.099	----	81.1	47	soap, plastic	14.099	----	81.1	16	soap, plastic	14.099	----	81.1	49	soap, plastic	14.099	----	81.1	64	soap, plastic	14.099	----	81.1	51	soap, plastic	14.099	----	81.1	56	soap, plastic	14.099	----	81.1	75	soap, plastic	14.099	----	81.1	49	soap, plastic	14.099	4895824	81.1	80	soap, plastic	14.099	----
Butyric acid	107-92-6	C4H8O2	14.244	25395389	60	91	rancid, cheese, sweat	14.244	----	60	75	rancid, cheese, sweat	14.244	1586335	60	93	rancid, cheese, sweat	14.244	16707788	60	98	rancid, cheese, sweat	14.244	19978294	60	97	rancid, cheese, sweat	14.244	844306	60	97	rancid, cheese, sweat	14.244	27209674	60	89	rancid, cheese, sweat	14.244	27972919	60	88	rancid, cheese, sweat	14.244	29647859	60	85	rancid, cheese, sweat	14.244	18967137
L-Menthol	2216-51-5	C10H20O	14.479	15384	95	80	peppermint	14.479	----	95	76	peppermint	14.479	----	95	68	peppermint	14.479	----	95	55	peppermint	14.479	----	95	79	peppermint	14.479	45140	95	82	peppermint	14.479	38908	95	84	peppermint	14.479	----	95	62	peppermint	14.479	5131584	95	87	peppermint	14.479	----
Phenylacetaldehyde	122-78-1	C8H8O	14.518	----	120.1	9	hawthorne, honey, sweet	14.518	----	120.1	8	hawthorne, honey, sweet	14.518	----	120.1	16	hawthorne, honey, sweet	14.518	----	120.1	24	hawthorne, honey, sweet	14.518	----	120.1	14	hawthorne, honey, sweet	14.518	----	120.1	15	hawthorne, honey, sweet	14.518	17280	120.1	81	hawthorne, honey, sweet	14.518	33881	120.1	91	hawthorne, honey, sweet	14.518	----	120.1	14	hawthorne, honey, sweet	14.518	----
Furfuryl alcohol	98-00-0	C5H6O2	14.648	----	98	28	burnt	14.648	----	98	49	burnt	14.648	----	98	33	burnt	14.648	----	98	51	burnt	14.648	----	98	55	burnt	14.648	----	98	61	burnt	14.648	----	98	36	burnt	14.648	----	98	21	burnt	14.648	----	98	51	burnt	14.648	----
Isovaleric acid	503-74-2	C5H10O2	14.792	----	60	78	sweat, acid, rancid	14.792	----	60	68	sweat, acid, rancid	14.792	732038	60	81	sweat, acid, rancid	14.792	24541739	60	83	sweat, acid, rancid	14.792	4675792	60	91	sweat, acid, rancid	14.792	323934	60	83	sweat, acid, rancid	14.792	----	60	73	sweat, acid, rancid	14.792	25120290	60	81	sweat, acid, rancid	14.792	----	60	73	sweat, acid, rancid	14.792	4692025
2-Methylbutyric acid	116-53-0	C5H10O2	14.818	18134476	74	81	cheese, sweat	14.818	----	74	73	cheese, sweat	14.818	----	74	74	cheese, sweat	14.818	----	74	79	cheese, sweat	14.818	----	74	30	cheese, sweat	14.818	----	74	74	cheese, sweat	14.818	----	74	78	cheese, sweat	14.818	14783675	74	80	cheese, sweat	14.818	----	74	76	cheese, sweat	14.818	----
Isoborneol	124-76-5	C10H18O	14.844	----	121.1	36	must, camphor	14.844	----	121.1	44	must, camphor	14.844	----	121.1	32	must, camphor	14.844	----	121.1	33	must, camphor	14.844	----	121.1	30	must, camphor	14.844	----	121.1	39	must, camphor	14.844	----	121.1	21	must, camphor	14.844	----	121.1	36	must, camphor	14.844	----	121.1	50	must, camphor	14.844	----
Borneol	464-45-9	C10H18O	15.171	----	110.1	20	camphor	15.171	----	110.1	27	camphor	15.171	30828	110.1	83	camphor	15.171	----	110.1	16	camphor	15.171	----	110.1	43	camphor	15.171	----	110.1	35	camphor	15.171	----	110.1	30	camphor	15.171	----	110.1	15	camphor	15.171	----	110.1	67	camphor	15.171	----
γ-Hexalactone	695-06-7	C6H10O2	15.288	----	85	45	coumarin, sweet	15.288	----	85	43	coumarin, sweet	15.288	----	85	44	coumarin, sweet	15.288	----	85	46	coumarin, sweet	15.288	----	85	47	coumarin, sweet	15.288	----	85	46	coumarin, sweet	15.288	----	85	46	coumarin, sweet	15.288	----	85	46	coumarin, sweet	15.288	----	85	45	coumarin, sweet	15.288	----
Dodecanal	112-54-9	C12H24O	15.431	----	82	20	lily, fat, citrus	15.431	----	82	30	lily, fat, citrus	15.431	----	82	47	lily, fat, citrus	15.431	----	82	32	lily, fat, citrus	15.431	----	82	10	lily, fat, citrus	15.431	----	82	55	lily, fat, citrus	15.431	----	82	44	lily, fat, citrus	15.431	----	82	40	lily, fat, citrus	15.431	----	82	62	lily, fat, citrus	15.431	----
3-Methyl-2,4-nonanedione	113486-29-6	C10H18O2	15.492	----	99.1	51	straw, fruit	15.492	----	99.1	51	straw, fruit	15.492	----	99.1	77	straw, fruit	15.492	----	99.1	52	straw, fruit	15.492	----	99.1	65	straw, fruit	15.492	----	99.1	32	straw, fruit	15.492	----	99.1	19	straw, fruit	15.492	----	99.1	54	straw, fruit	15.492	1800976	99.1	80	straw, fruit	15.492	----
Pentanoic acid	109-52-4	C5H10O2	15.591	252228	73.1	97	sweat	15.591	1218567	73.1	91	sweat	15.591	90653	73.1	86	sweat	15.591	66272	73.1	90	sweat	15.591	66092	73.1	88	sweat	15.591	106874	73.1	95	sweat	15.591	475436	73.1	96	sweat	15.591	116322	73.1	96	sweat	15.591	----	73.1	33	sweat	15.591	454789
Epoxylinalool isomer-1	1365-19-1	C10H18O2	15.689	----	94.1	26		15.689	----	94.1	32		15.689	----	94.1	54		15.689	----	94.1	51		15.689	----	94.1	25		15.689	----	94.1	36		15.689	----	94.1	49		15.689	----	94.1	30		15.689	----	94.1	28		15.689	----
Epoxylinalool isomer-2	1365-19-1	C10H18O2	15.983	----	94.1	33		15.983	----	94.1	30		15.983	----	94.1	65		15.983	----	94.1	24		15.983	----	94.1	24		15.983	----	94.1	58		15.983	----	94.1	55		15.983	----	94.1	29		15.983	----	94.1	67		15.983	----
Ethyl phenylacetate	101-97-3	C10H12O2	16.302	----	164.1	5	fruit, sweet	16.302	----	164.1	11	fruit, sweet	16.302	----	164.1	4	fruit, sweet	16.302	----	164.1	6	fruit, sweet	16.302	----	164.1	21	fruit, sweet	16.302	----	164.1	20	fruit, sweet	16.302	----	164.1	17	fruit, sweet	16.302	----	164.1	79	fruit, sweet	16.302	----	164.1	8	fruit, sweet	16.302	----
γ-Heptalactone	105-21-5	C7H12O2	16.388	----	85	24	nut, fat, fruit	16.388	----	85	31	nut, fat, fruit	16.388	----	85	27	nut, fat, fruit	16.388	----	85	15	nut, fat, fruit	16.388	----	85	28	nut, fat, fruit	16.388	----	85	49	nut, fat, fruit	16.388	----	85	46	nut, fat, fruit	16.388	----	85	27	nut, fat, fruit	16.388	----	85	24	nut, fat, fruit	16.388	----
Methyl cyclopentenolone	80-71-7	C6H8O	16.621	----	112.1	29		16.621	----	112.1	43		16.621	----	112.1	59		16.621	----	112.1	40		16.621	----	112.1	32		16.621	----	112.1	20		16.621	----	112.1	28		16.621	----	112.1	18		16.621	----	112.1	62		16.621	----
Hexanoic acid	142-62-1	C6H12O2	16.936	356936	60	91	sweat	16.936	2043138	60	96	sweat	16.936	1012231	60	91	sweat	16.936	277929	60	84	sweat	16.936	179998	60	85	sweat	16.936	438387	60	89	sweat	16.936	966653	60	94	sweat	16.936	201838	60	88	sweat	16.936	----	60	54	sweat	16.936	1128054
Benzyl alcohol	100-51-6	C7H8O	17.378	209209	108	94	sweet, flower	17.378	260389	108	93	sweet, flower	17.378	3974720	108	96	sweet, flower	17.378	101691	108	87	sweet, flower	17.378	48935	108	90	sweet, flower	17.378	----	108	18	sweet, flower	17.378	----	108	17	sweet, flower	17.378	63748	108	88	sweet, flower	17.378	----	108	21	sweet, flower	17.378	----
Isoheptanoic acid	628-46-6	C7H14O2	17.598	----	97.1	31	smelly, fishy	17.598	18488	97.1	87	smelly, fishy	17.598	----	97.1	72	smelly, fishy	17.598	----	97.1	68	smelly, fishy	17.598	----	97.1	71	smelly, fishy	17.598	----	97.1	13	smelly, fishy	17.598	28499	97.1	92	smelly, fishy	17.598	13707	97.1	82	smelly, fishy	17.598	----	97.1	35	smelly, fishy	17.598	36455
Phenethyl alcohol	60-12-8	C8H10O	17.726	119971	92	88	honey, spice, rose, lilac	17.726	----	92	43	honey, spice, rose, lilac	17.726	----	92	45	honey, spice, rose, lilac	17.726	----	92	42	honey, spice, rose, lilac	17.726	----	92	42	honey, spice, rose, lilac	17.726	42513	92	83	honey, spice, rose, lilac	17.726	255437	92	81	honey, spice, rose, lilac	17.726	67219	92	82	honey, spice, rose, lilac	17.726	----	92	11	honey, spice, rose, lilac	17.726	----
γ-Octalactone	104-50-7	C8H14O2	17.784	----	85	22	coconut	17.784	----	85	22	coconut	17.784	----	85	20	coconut	17.784	----	85	33	coconut	17.784	----	85	19	coconut	17.784	----	85	35	coconut	17.784	----	85	30	coconut	17.784	----	85	21	coconut	17.784	----	85	64	coconut	17.784	----
BHT	128-37-0	C15H24O	17.819	494595	205	90	musty	17.819	360046	205	86	musty	17.819	348244	205	91	musty	17.819	578049	205	90	musty	17.819	657519	205	90	musty	17.819	320044	205	90	musty	17.819	287061	205	89	musty	17.819	366030	205	90	musty	17.819	----	205	14	musty	17.819	----
Hydroxycitronellal	107-75-5	C10H20O2	18.107	----	96.1	55	astringent, flowery, aldehyde	18.107	----	96.1	47	astringent, flowery, aldehyde	18.107	35868	96.1	84	astringent, flowery, aldehyde	18.107	----	96.1	77	astringent, flowery, aldehyde	18.107	1757	96.1	80	astringent, flowery, aldehyde	18.107	2453	96.1	82	astringent, flowery, aldehyde	18.107	4122	96.1	81	astringent, flowery, aldehyde	18.107	----	96.1	27	astringent, flowery, aldehyde	18.107	214382	96.1	83	astringent, flowery, aldehyde	18.107	----
2-Acetylpyrrole	1072-83-9	C6H7NO	18.317	----	109.1	8	nut, walnut, bread	18.317	----	109.1	18	nut, walnut, bread	18.317	----	109.1	32	nut, walnut, bread	18.317	----	109.1	7	nut, walnut, bread	18.317	4887	109.1	81	nut, walnut, bread	18.317	----	109.1	26	nut, walnut, bread	18.317	----	109.1	31	nut, walnut, bread	18.317	2117	109.1	82	nut, walnut, bread	18.317	----	109.1	25	nut, walnut, bread	18.317	----
Dodecanol	112-53-8	C12H26O	18.362	----	111.1	38	fat, wax	18.362	----	111.1	42	fat, wax	18.362	----	111.1	60	fat, wax	18.362	----	111.1	51	fat, wax	18.362	----	111.1	23	fat, wax	18.362	----	111.1	27	fat, wax	18.362	----	111.1	27	fat, wax	18.362	----	111.1	58	fat, wax	18.362	----	111.1	64	fat, wax	18.362	----
o-Cresol	95-48-7	C7H8O	18.694	----	108	22	phenol	18.694	----	108	23	phenol	18.694	153361	108	82	phenol	18.694	----	108	17	phenol	18.694	----	108	23	phenol	18.694	----	108	15	phenol	18.694	----	108	16	phenol	18.694	----	108	28	phenol	18.694	----	108	21	phenol	18.694	42847
Phenol	108-95-2	C6H6O	18.727	17688697	94	93	phenol	18.727	6500635	94	94	phenol	18.727	418111	94	82	phenol	18.727	----	94	24	phenol	18.727	3186082	94	94	phenol	18.727	236553	94	89	phenol	18.727	----	94	78	phenol	18.727	13900526	94	95	phenol	18.727	3360804	94	91	phenol	18.727	----
Apricolin	104-61-0	C9H16O2	19.021	87984	85.1	84	coconut, peach	19.021	127973	85.1	90	coconut, peach	19.021	----	85.1	51	coconut, peach	19.021	137510	85.1	81	coconut, peach	19.021	99563	85.1	83	coconut, peach	19.021	530472	85.1	95	coconut, peach	19.021	126652	85.1	88	coconut, peach	19.021	119402	85.1	85	coconut, peach	19.021	----	85.1	72	coconut, peach	19.021	96662
2-Propionylpyrrole	1073-26-3	C7H9NO	19.043	----	123	13	roast, popcorn	19.043	----	123	10	roast, popcorn	19.043	----	123	25	roast, popcorn	19.043	----	123	16	roast, popcorn	19.043	1841	123	80	roast, popcorn	19.043	----	123	14	roast, popcorn	19.043	----	123	6	roast, popcorn	19.043	----	123	20	roast, popcorn	19.043	----	123	13	roast, popcorn	19.043	----
DL-Pantolactone	79-50-5	C6H10O3	19.074	----	71.1	13		19.074	----	71.1	35		19.074	----	71.1	50		19.074	----	71.1	33		19.074	----	71.1	23		19.074	----	71.1	43		19.074	----	71.1	36		19.074	----	71.1	30		19.074	681137	71.1	86		19.074	----
Pentadecanal	2765-11-9	C15H30O	19.106	----	124.1	34	fresh	19.106	----	124.1	10	fresh	19.106	----	124.1	52	fresh	19.106	----	124.1	63	fresh	19.106	----	124.1	9	fresh	19.106	----	124.1	50	fresh	19.106	----	124.1	30	fresh	19.106	----	124.1	6	fresh	19.106	----	124.1	48	fresh	19.106	----
p-Cresol	106-44-5	C7H8O	19.445	409395	107.1	94	medicine, phenol, smoke	19.445	314915	107.1	94	medicine, phenol, smoke	19.445	----	107.1	34	medicine, phenol, smoke	19.445	----	107.1	28	medicine, phenol, smoke	19.445	139308	107.1	84	medicine, phenol, smoke	19.445	965240	107.1	95	medicine, phenol, smoke	19.445	126609	107.1	87	medicine, phenol, smoke	19.445	67939	107.1	89	medicine, phenol, smoke	19.445	4332751	107.1	91	medicine, phenol, smoke	19.445	1531223
Hexadecanal	629-80-1	C16H32O	20.238	----	96.1	77	cardboard	20.238	----	96.1	76	cardboard	20.238	----	96.1	76	cardboard	20.238	----	96.1	76	cardboard	20.238	----	96.1	76	cardboard	20.238	----	96.1	65	cardboard	20.238	----	96.1	75	cardboard	20.238	----	96.1	50	cardboard	20.238	----	96.1	76	cardboard	20.238	----
γ-Decalactone	706-14-9	C10H18O2	20.259	----	85	35	peach, fat	20.259	----	85	43	peach, fat	20.259	----	85	47	peach, fat	20.259	----	85	47	peach, fat	20.259	----	85	47	peach, fat	20.259	393007	85	96	peach, fat	20.259	----	85	46	peach, fat	20.259	----	85	32	peach, fat	20.259	----	85	51	peach, fat	20.259	----
4-Ethylphenol	123-07-9	C8H10O	20.289	----	122.1	26	phenol, spice	20.289	----	122.1	27	phenol, spice	20.289	----	122.1	29	phenol, spice	20.289	----	122.1	29	phenol, spice	20.289	----	122.1	29	phenol, spice	20.289	----	122.1	29	phenol, spice	20.289	----	122.1	27	phenol, spice	20.289	----	122.1	26	phenol, spice	20.289	125363	122.1	82	phenol, spice	20.289	----
Nonanoic acid	112-05-0	C9H18O2	20.381	----	129.1	43	green, fat	20.381	19219	129.1	87	green, fat	20.381	----	129.1	43	green, fat	20.381	----	129.1	34	green, fat	20.381	----	129.1	31	green, fat	20.381	9455	129.1	85	green, fat	20.381	16690	129.1	88	green, fat	20.381	13296	129.1	88	green, fat	20.381	----	129.1	52	green, fat	20.381	18743
3-Ethylphenol	620-17-7	C8H10O	20.553	----	122.1	35	must	20.553	----	122.1	20	must	20.553	----	122.1	30	must	20.553	----	122.1	14	must	20.553	----	122.1	36	must	20.553	----	122.1	26	must	20.553	----	122.1	33	must	20.553	----	122.1	42	must	20.553	126513	122.1	81	must	20.553	----
Decanoic acid	334-48-5	C10H20O2	21.467	----	73	58	fat	21.467	----	73	53	fat	21.467	----	73	44	fat	21.467	----	73	46	fat	21.467	----	73	17	fat	21.467	----	73	36	fat	21.467	----	73	59	fat	21.467	----	73	57	fat	21.467	----	73	50	fat	21.467	----
Muscone	541-91-3	C16H30O	21.685	2890113	125	100		21.685	3011838	125	99		21.685	32707368	125	80		21.685	18777361	125	85		21.685	11830541	125	91		21.685	107529	125	99		21.685	2985307	125	99		21.685	63190	125	98		21.685	4349554	125	99		21.685	1865961
Octadecanal	638-66-4	C18H36O	22.311	----	138.2	71	oil	22.311	5633	138.2	87	oil	22.311	23163	138.2	91	oil	22.311	37004	138.2	92	oil	22.311	14251	138.2	90	oil	22.311	----	138.2	24	oil	22.311	----	138.2	49	oil	22.311	----	138.2	28	oil	22.311	11470	138.2	91	oil	22.311	2940
Benzoic acid	65-85-0	C7H6O2	23.037	85497	122	91	urine	23.037	182802	122	91	urine	23.037	----	122	24	urine	23.037	86559	122	83	urine	23.037	69155	122	84	urine	23.037	81547	122	86	urine	23.037	99836	122	84	urine	23.037	81319	122	90	urine	23.037	169256	122	85	urine	23.037	147057
Indole	120-72-9	C8H7N	23.119	370721	117	94	mothball, burnt	23.119	----	117	23	mothball, burnt	23.119	----	117	27	mothball, burnt	23.119	----	117	18	mothball, burnt	23.119	1501312	117	91	mothball, burnt	23.119	145796	117	89	mothball, burnt	23.119	2926311	117	94	mothball, burnt	23.119	1789109	117	94	mothball, burnt	23.119	----	117	26	mothball, burnt	23.119	----
3-Methylindole	83-34-1	C9H9N	23.552	----	130	18	mothball, fecal	23.552	----	130	30	mothball, fecal	23.552	----	130	20	mothball, fecal	23.552	----	130	18	mothball, fecal	23.552	----	130	23	mothball, fecal	23.552	----	130	29	mothball, fecal	23.552	----	130	27	mothball, fecal	23.552	----	130	16	mothball, fecal	23.552	----	130	20	mothball, fecal	23.552	----
[truncated: 348 more columns]

## Sheet: Table S1-2
Table S1-2: Musk sample corresponds to color and shape.
Sample name	Color	Shape	Musk deer ID	Age
20241221SXM1	White	Paste	11023	13
20241221SXM2	White	Paste	11051	13
20241221SXM3	White	Paste	11073	13
20241221SXM4	White	Paste	11522	13
20241221SXM5	White	Paste	12003	12
20241221SXM7	Light_brown	Paste	12249	12
20241221SXM9	Yellow_brown	Paste	13153	11
20241221SXM11	Yellow	Ointment	14299	10
20241223SXM13	Black	Powder	15153	9
20241221SXM15	White	Paste	15353	9
20241223SXM17	Dark_brown	Ointment	16133	8
20241224SXM18	Yellow	Ointment	16159	8
20241221SXM20	Light_brown	Ointment	16181	8
20241223SXM21	Dark_brown	Strip	16193	8
20241223SXM22	Brown	Ointment	16223	8
20241223SXM26	Black	Ointment	16297	8
20241221SXM27	White	Paste	16357	8
20241221SXM28	Yellow_brown	Paste	17107	7
20241224SXM30	Red_brown	Powder	17131	7
20241221SXM31	White	Paste	17133	7
20241221SXM32	White	Paste	17141	7
20241221SXM34	White	Paste	17149	7
20241223SXM38	Black	Ointment	17173	7
20241224SXM39	Brown	Strip	17175	7
20241221SXM41	Yellow	Ointment	17193	7
20241223SXM42	Red_brown	Strip	17195	7
20241221SXM44	Yellow_brown	Strip	17201	7
20241221SXM47	Yellow	Paste	17217	7
20241225SXM50	Brown	Strip	17249	7
20241221SXM53	White	Paste	18113	6
20241221SXM54	Yellow	Paste	18117	6
20241223SXM56	Black	Strip	18129	6
20241225SXM59	Red_brown	Strip	18175	6
20241224SXM60	Black	Powder	18181	6
20241223SXM62	Yellow	Ointment	18187	6
20241221SXM63	White	Paste	18189	6
20241223SXM64	Yellow_brown	Strip	18191	6
20241224SXM65	Yellow_brown	Powder	18193	6
20241221SXM66	White	Paste	18205	6
20241223SXM70	Brown	Strip	18253	6
20241225SXM77	Red_brown	Powder	20121	4
20241223SXM79	Dark_brown	Strip	20127	4
20241224SXM83	Black	Ointment	20141	4
20241224SXM84	Black	Ointment	20143	4
20241225SXM87	Red_brown	Powder	20151	4
20241223SXM88	Yellow_brown	Strip	20155	4
20241221SXM89	White	Paste	20159	4
20241223SXM91	Black	Powder	20163	4
20241225SXM93	Black	Strip	20177	4
20241221SXM94	White	Paste	20179	4
20241225SXM95	Black	Strip	20181	4
20241225SXM96	Black	Paste	20183	4
20241224SXM97	Dark_brown	Powder	20185	4
20241223SXM98	Yellow_brown	Strip	20189	4
20241221SXM99	Brown	Ointment	20191	4
20241223SXM100	Dark_brown	Ointment	20193	4
20241223SXM101	Brown	Strip	20203	4
20241223SXM102	Red_brown	Powder	20205	4
20241223SXM105	Light_brown	Ointment	20387	4
20241225SXM106	Brown	Strip	20391	4
20241223SXM108	Yellow_brown	Powder	21101	3
20241223SXM109	Yellow_brown	Strip	21103	3
20241223SXM111	Dark_brown	Ointment	21119	3
20241223SXM112	Red_brown	Strip	21125	3
20241224SXM114	Yellow_brown	Ointment	21133	3
20241225SXM115	Yellow	Ointment	21135	3
20241223SXM117	Dark_brown	Strip	21145	3
20241223SXM120	Brown	Strip	21155	3
20241223SXM122	Yellow_brown	Strip	21165	3
20241224SXM123	Dark_brown	Strip	21167	3
20241223SXM124	Red_brown	Strip	21187	3
20241223SXM125	Dark_brown	Ointment	21375	3
20241223SXM128	Yellow_brown	Strip	21385	3
20241221SXM129	Yellow	Paste	21393	3
20241223SXM130	Dark_brown	Powder	21395	3
20241221SXM132	Brown	Paste	21377	3
20241221SXD24	White	Ointment	none	none
20241221SXD25	White	Ointment	15193	9
20241221SXD26	Dark_brown	Paste	22257	2

## Sheet: Table S2
Table S2: Targets of VCs predicted using SEA and Swiss Target databases.
No.	Targets	VCs
1	CYP19A1	Muscone|Isovaleric acid
2	CA2	Muscone|Phenol|Isovaleric acid
3	NR1I3	Muscone
4	CES1	Muscone|Phenol
5	CES2	Muscone
6	CA1	Muscone|Phenol|Isovaleric acid
7	CA4	Muscone|Phenol
8	AR	Muscone|Phenol|Isovaleric acid
9	P2RX7	Muscone
10	EPHX2	Muscone
11	EPHX1	Muscone
12	PTGES	Muscone
13	HSD11B1	Muscone|Isovaleric acid
14	MTNR1A	Muscone
15	MTNR1B	Muscone
16	PARP1	Muscone|Phenol
17	BRD4	Muscone
18	ALOX5	Muscone
19	PTGS1	Muscone|Phenol
20	PTGS2	Muscone
21	GRM5	Muscone|Isovaleric acid
22	CTSK	Muscone
23	TSPO	Muscone
24	NQO2	Muscone|Phenol
25	S1PR3	Muscone
26	SRD5A1	Muscone
27	KCNA5	Muscone
28	SLC6A3	Muscone
29	GRM1	Muscone|Isovaleric acid
30	CNR2	Muscone
31	CNR1	Muscone
32	PAOX	Muscone
33	HSD17B2	Muscone
34	CACNA1B	Muscone
35	CYP17A1	Muscone
36	IDO1	Muscone|Phenol
37	PREP	Muscone
38	SPHK2	Muscone
39	HSD17B1	Muscone
40	CTSL	Muscone
41	CTSB	Muscone
42	MAPK14	Muscone
43	TBXA2R	Muscone
44	CHRM2	Muscone
45	TUBB1	Muscone
46	SLC6A2	Muscone
47	S1PR1	Muscone
48	HCRTR2	Muscone
49	HCRTR1	Muscone
50	CYP11B1	Muscone
51	CYP11B2	Muscone
52	SLC6A4	Muscone
53	PTPN2	Muscone
54	ABCG2	Muscone
55	CHRM1	Muscone
56	DRD1	Muscone
57	DRD2	Muscone|Phenol
58	DRD3	Muscone
59	HTR2B	Muscone|Phenol
60	PDE4B	Muscone|Phenol
61	PSMB5	Muscone|Phenol
62	PGR	Muscone
63	HSP90AA1	Muscone
64	GRK2	Muscone
65	SCN2A	Muscone
66	SIRT2	Muscone
67	GLI2	Muscone
68	SCN10A	Muscone
69	GLI1	Muscone
70	TYMS	Muscone
71	GCGR	Muscone
72	CYP2C19	Muscone
73	PABPC1	Muscone
74	HLCS	Muscone
75	GABRA1	Muscone|Isovaleric acid
76	GABRA5	Muscone
77	MC4R	Muscone
78	PLA2G7	Muscone
79	NPY5R	Muscone
80	PDE7A	Muscone
81	PDE7B	Muscone
82	PPARA	Muscone|Isovaleric acid
83	FABP5	Muscone|Isovaleric acid
84	PPARD	Muscone|Isovaleric acid
85	FFAR1	Muscone|Isovaleric acid
86	FABP2	Muscone|Isovaleric acid
87	SRD5A2	Muscone
88	MAOA	Muscone|Phenol
89	MAOB	Muscone|Phenol
90	MMP3	Muscone
91	MMP9	Muscone
92	MMP1	Muscone
93	SLC6A15	Muscone
94	OXTR	Muscone
95	BCHE	Muscone
96	ADH1A	Muscone
97	CA7	Muscone|Phenol
98	C5AR1	Muscone
99	CDC25B	Muscone
100	ADORA1	Muscone
101	HDAC3	Isovaleric acid
102	EGLN1	Isovaleric acid
103	SLC6A1	Isovaleric acid
104	GABRA3	Isovaleric acid
105	GABRA2	Isovaleric acid
106	GABBR2	Isovaleric acid
107	GABRR1	Isovaleric acid
108	SLC6A11	Isovaleric acid
109	SLC22A6	Isovaleric acid
110	SLC6A13	Isovaleric acid
111	FABP4	Isovaleric acid
112	FABP3	Isovaleric acid
113	HMGCR	Isovaleric acid
114	VDR	Isovaleric acid
115	NR1H4	Isovaleric acid
116	CDC25A	Isovaleric acid
117	GPBAR1	Isovaleric acid
118	AKR1B10	Isovaleric acid
119	POLB	Isovaleric acid
120	DAO	Isovaleric acid|Phenol
121	KDM2A	Isovaleric acid
122	PHF8	Isovaleric acid
123	KDM5C	Isovaleric acid
124	UGT2B7	Isovaleric acid
125	SERPINA6	Isovaleric acid
126	SHBG	Isovaleric acid
127	HSD17B3	Isovaleric acid|Phenol
128	G6PD	Isovaleric acid
129	GABBR1	Isovaleric acid
130	PTGER2	Isovaleric acid
131	PTGFR	Isovaleric acid
132	FNTA	Isovaleric acid
133	FYN	Isovaleric acid|Phenol
134	NPC1L1	Isovaleric acid
135	LCK	Isovaleric acid
136	SLC6A12	Isovaleric acid
137	HSD11B2	Isovaleric acid
138	HAO1	Isovaleric acid
139	EGLN3	Isovaleric acid
140	HCAR2	Isovaleric acid
141	CA9	Isovaleric acid|Phenol
142	ACLY	Isovaleric acid
143	PLG	Isovaleric acid
144	GRIK1	Isovaleric acid
145	GRIA1	Isovaleric acid
146	ADORA3	Isovaleric acid
147	GRIK5	Isovaleric acid
148	SLC1A1	Isovaleric acid
149	GRM4	Isovaleric acid
150	GRM3	Isovaleric acid
151	GRIA4	Isovaleric acid
152	GRM8	Isovaleric acid
153	PTPN1	Isovaleric acid
154	GRIK2	Isovaleric acid
155	GRIK3	Isovaleric acid
156	GRM7	Isovaleric acid
157	GRIA2	Isovaleric acid
158	GSTK1	Isovaleric acid
159	GRM6	Isovaleric acid
160	LTA4H	Isovaleric acid
161	GRM2	Isovaleric acid
162	CHRNA7	Isovaleric acid
163	AKR1B1	Isovaleric acid
164	RNPEP	Isovaleric acid
165	FOLH1	Isovaleric acid
166	CA3	Phenol
167	CA12	Phenol
168	CA5B	Phenol
169	PTPN22	Phenol
170	CA5A	Phenol
171	CA6	Phenol
172	HDAC6	Phenol
173	HDAC8	Phenol
174	ACHE	Phenol
175	METAP2	Phenol
176	EGFR	Phenol
177	CA13	Phenol
178	CA14	Phenol
179	PSMB8	Phenol
180	TLR9	Phenol
181	DRD4	Phenol
182	SRC	Phenol
183	MIF	Phenol
184	GPR84	Phenol
185	ALOX15	Phenol
186	DBH	Phenol
187	TTR	Phenol
188	NQO1	Phenol
189	F2	Phenol
190	AURKA	Phenol
191	TYR	Phenol
192	TDO2	Phenol
193	HDAC2	Phenol
194	MPI	Phenol
195	ERN1	Phenol
196	ERBB2	Phenol
197	UPP1	Phenol
198	ADRA2B	Phenol
199	ESR1	Phenol
200	ESR2	Phenol
201	TYMP	Phenol
202	HPRT1	Phenol
203	CYP1A2	Phenol

## Sheet: Table S3
Table S3: Stroke targets predicted using GeneCards and OMIM databases.
No.	Targets	Disease type
1	NOTCH3	Stroke
2	MTHFR	Stroke
3	ACE	Stroke
4	F5	Stroke
5	MT-TL1	Stroke
6	F2	Stroke
7	COL4A1	Stroke
8	NOS3	Stroke
9	MT-TT	Stroke
10	MT-TH	Stroke
11	MT-TK	Stroke
12	MT-TF	Stroke
13	MT-TV	Stroke
14	MT-TW	Stroke
15	MT-TQ	Stroke
16	MT-TS2	Stroke
17	GLA	Stroke
18	MT-TS1	Stroke
19	MT-ND5	Stroke
20	MT-TC	Stroke
21	MT-ND1	Stroke
22	APOE	Stroke
23	MT-TI	Stroke
24	POLG	Stroke
25	MT-TD	Stroke
26	MT-TL2	Stroke
27	MT-TG	Stroke
28	COL4A2	Stroke
29	HTRA1	Stroke
30	BDNF-AS	Stroke
31	ALOX5AP	Stroke
32	ADA2	Stroke
33	APP	Stroke
34	MT-TR	Stroke
35	MT-TA	Stroke
36	MT-TP	Stroke
37	MT-TY	Stroke
38	MT-CYB	Stroke
39	CST3	Stroke
40	ITGB3	Stroke
41	MT-TE	Stroke
42	MT-TN	Stroke
43	TTR	Stroke
44	ENG	Stroke
45	MT-TM	Stroke
46	MT-CO1	Stroke
47	SERPINC1	Stroke
48	MT-ND6	Stroke
49	TREX1	Stroke
50	MT-ND4	Stroke
51	F13A1	Stroke
52	F7	Stroke
53	RNF213	Stroke
54	IL6	Stroke
55	PRKCH	Stroke
56	CRP	Stroke
57	FBN1	Stroke
58	ABCC6	Stroke
59	PDE4D	Stroke
60	MT-ATP6	Stroke
61	LDLR	Stroke
62	JAK2	Stroke
63	KCNQ1	Stroke
64	MT-CO3	Stroke
65	MT-CO2	Stroke
66	KRIT1	Stroke
67	TNF	Stroke
68	F10	Stroke
69	SERPINE1	Stroke
70	PLAT	Stroke
71	NPPA	Stroke
72	ITGA2B	Stroke
73	CBS	Stroke
74	HBB	Stroke
75	PRKAG2	Stroke
76	MT-ATP8	Stroke
77	MYH11	Stroke
78	MT-RNR1	Stroke
79	PMM2	Stroke
80	ACVRL1	Stroke
81	NPPB	Stroke
82	GUCY1A1	Stroke
83	MT-ND2	Stroke
84	FGA	Stroke
85	CFH	Stroke
86	CDKN2B-AS1	Stroke
87	ASS1	Stroke
88	ACAD9	Stroke
89	NDUFS1	Stroke
90	MMP9	Stroke
91	CPS1	Stroke
92	APOA1	Stroke
93	MT-RNR2	Stroke
94	BDNF	Stroke
95	VWF	Stroke
96	FLNA	Stroke
97	MIAT	Stroke
98	PROC	Stroke
99	SH2B3	Stroke
100	MALAT1	Stroke
101	PDE3A	Stroke
102	SLC2A10	Stroke
103	WFS1	Stroke
104	HABP2	Stroke
105	PCNT	Stroke
106	PIK3CA	Stroke
107	IL10	Stroke
108	PON1	Stroke
109	OTC	Stroke
110	IL1B	Stroke
111	STIM1	Stroke
112	ACTA2	Stroke
113	MAPT	Stroke
114	EPOR	Stroke
115	SELP	Stroke
116	HLA-DQB1	Stroke
117	PCCA	Stroke
118	ATRIP	Stroke
119	TNNT2	Stroke
120	GFAP	Stroke
121	SLC19A2	Stroke
122	LOC132090228	Stroke
123	ALPL	Stroke
124	IVD	Stroke
125	USP18	Stroke
126	VHL	Stroke
127	MMUT	Stroke
128	SMARCAL1	Stroke
129	APOB	Stroke
130	LMNA	Stroke
131	AGTR1	Stroke
132	INS	Stroke
133	PCCB	Stroke
134	CYP2C19	Stroke
135	GYS1	Stroke
136	PNP	Stroke
137	AGT	Stroke
138	PLA2G7	Stroke
139	XYLT1	Stroke
140	NLRP3	Stroke
141	IGF1	Stroke
142	TP53	Stroke
143	ATRIP-TREX1	Stroke
144	FGB	Stroke
145	SOST	Stroke
146	XYLT2	Stroke
147	PSEN1	Stroke
148	TNNI3	Stroke
149	FGFR1	Stroke
150	RBM8A	Stroke
151	ACSL4	Stroke
152	ADAMTS13	Stroke
153	SCN5A	Stroke
154	GP1BA	Stroke
155	ADIPOQ	Stroke
156	SELE	Stroke
157	F11	Stroke
158	LPA	Stroke
159	EOGT	Stroke
160	TRAPPC11	Stroke
161	PRF1	Stroke
162	ERF	Stroke
163	THBD	Stroke
164	MAX	Stroke
165	TMEM127	Stroke
166	JAM3	Stroke
167	SPARC	Stroke
168	APOH	Stroke
169	H19	Stroke
170	SNX14	Stroke
171	ICAM1	Stroke
172	ELMO2	Stroke
173	RAB27A	Stroke
174	CFHR3	Stroke
175	TREM2	Stroke
176	CFHR1	Stroke
177	PRKCG	Stroke
178	SAMD9	Stroke
179	ZSWIM6	Stroke
180	REN	Stroke
181	PPARG	Stroke
182	CHD1	Stroke
183	F3	Stroke
184	GALK1	Stroke
185	XRCC4	Stroke
186	LPL	Stroke
187	BMP7	Stroke
188	PIK3R5	Stroke
189	ALB	Stroke
190	EBF3	Stroke
191	PSEN2	Stroke
192	TLR4	Stroke
193	MMP3	Stroke
194	TTN	Stroke
195	MYBPC3	Stroke
196	IL1A	Stroke
197	ITGA2	Stroke
198	CCM2	Stroke
199	VKORC1	Stroke
200	EDN1	Stroke
201	HMGCR	Stroke
202	MIR146A	Stroke
203	PCSK9	Stroke
204	ENO2	Stroke
205	GRN	Stroke
206	CCL2	Stroke
207	VCAM1	Stroke
208	P2RY12	Stroke
209	MYH7	Stroke
210	IL4	Stroke
211	CXCL12	Stroke
212	KAT6B	Stroke
213	CXCL8	Stroke
214	CTSA	Stroke
215	TNFRSF1A	Stroke
216	ITM2B	Stroke
217	LEP	Stroke
218	S100B	Stroke
219	PTGS2	Stroke
220	ABCA1	Stroke
221	TGFB1	Stroke
222	SLC6A4	Stroke
223	EPHX2	Stroke
224	IL1RN	Stroke
225	MMP2	Stroke
226	TH	Stroke
227	SOD1	Stroke
228	RET	Stroke
229	RPL36A-HNRNPH2	Stroke
230	VEGFA	Stroke
231	SDHA	Stroke
232	ALDH2	Stroke
233	PITX2	Stroke
234	IL18	Stroke
235	B2M	Stroke
236	F12	Stroke
237	PARK7	Stroke
238	GAS5	Stroke
239	SLIT2	Stroke
240	PRNP	Stroke
241	ESR1	Stroke
242	PTEN	Stroke
243	ACE2	Stroke
244	LOX	Stroke
245	NKX2-5	Stroke
246	GRIN2B	Stroke
247	ABCC8	Stroke
248	MTR	Stroke
249	MEG3	Stroke
250	CDC5L	Stroke
251	CD40LG	Stroke
252	MIR155	Stroke
253	MIR21	Stroke
254	AKT1	Stroke
255	AARS2	Stroke
256	ABCC9	Stroke
257	SPP1	Stroke
258	ADRB2	Stroke
259	MIR125A	Stroke
260	ADD1	Stroke
261	F8	Stroke
262	MFN2	Stroke
263	MIR126	Stroke
264	PECAM1	Stroke
265	ACTB	Stroke
266	CAV1	Stroke
267	EPO	Stroke
268	CERNA3	Stroke
269	KDR	Stroke
270	CSF1R	Stroke
271	HP	Stroke
272	NOS1	Stroke
273	MTRR	Stroke
274	MYH6	Stroke
275	LTA	Stroke
276	MPO	Stroke
277	CETP	Stroke
278	SOD2-OT1	Stroke
279	MYLK	Stroke
280	NOS2	Stroke
281	ATP7B	Stroke
282	ELN	Stroke
283	GRIP1	Stroke
284	SNHG14	Stroke
285	CTNNB1	Stroke
286	GBA1	Stroke
287	KNG1	Stroke
288	AVP	Stroke
289	APOA2	Stroke
290	LAMP2	Stroke
291	ARG1	Stroke
292	PDGFRB	Stroke
293	MIR223	Stroke
294	CXCR4	Stroke
295	COQ8A	Stroke
296	PTGS1	Stroke
297	PDCD10	Stroke
298	GDNF	Stroke
299	CYP11B2	Stroke
300	SMAD4	Stroke
301	HMOX1	Stroke
302	SLC1A2	Stroke
303	PTGIS	Stroke
304	AGER	Stroke
305	HMGB1	Stroke
306	OLR1	Stroke
307	GJA5	Stroke
308	SERPINA3	Stroke
309	DARS2	Stroke
310	TGFBR1	Stroke
311	SLC25A4	Stroke
312	KCNJ5	Stroke
313	UCP2	Stroke
314	F2R	Stroke
315	SOD2	Stroke
316	CACNA1A	Stroke
317	CRKL	Stroke
318	DNM1L	Stroke
319	LRP1	Stroke
320	HOTAIR	Stroke
321	SLC2A1	Stroke
322	SNCA	Stroke
323	SAMHD1	Stroke
324	PIK3C2A	Stroke
325	DNAH8	Stroke
326	GPT	Stroke
327	SURF1	Stroke
328	MAPK3	Stroke
329	HDAC9	Stroke
330	SYP	Stroke
331	FASTKD2	Stroke
332	MIR140	Stroke
333	TEK	Stroke
334	GJA1	Stroke
335	CSF3	Stroke
336	ROBO1	Stroke
337	ARHGEF6	Stroke
338	POLG2	Stroke
339	SERPINA1	Stroke
340	RETN	Stroke
341	MTOR	Stroke
342	KRAS	Stroke
343	LYRM7	Stroke
344	TWNK	Stroke
345	CDK5	Stroke
346	PRKAR1A	Stroke
347	SMAD3	Stroke
348	C3	Stroke
349	ANGPT1	Stroke
350	TIMP1	Stroke
351	HFE	Stroke
352	TGFB3	Stroke
353	NOTCH1	Stroke
354	CD14	Stroke
355	LARS2	Stroke
356	HLA-B	Stroke
357	XDH	Stroke
358	TBC1D1	Stroke
359	DCX	Stroke
360	NF1	Stroke
361	POMC	Stroke
362	AGTR2	Stroke
363	PF4	Stroke
364	COL3A1	Stroke
365	SMAD2	Stroke
366	CACNA1C	Stroke
367	HIF1A	Stroke
368	ANGPT2	Stroke
369	MIR145	Stroke
370	CYCS	Stroke
371	KCNJ2	Stroke
372	MAPK1	Stroke
373	ZFHX3	Stroke
374	PRTN3	Stroke
375	FGF2	Stroke
376	LIPC	Stroke
377	DLG4	Stroke
378	SIX2	Stroke
379	FREM2	Stroke
380	CYP2C9	Stroke
381	TUG1	Stroke
382	CYP3A4	Stroke
383	PTH	Stroke
384	PRKG1	Stroke
385	TARDBP	Stroke
386	PON2	Stroke
387	NEFL	Stroke
388	FGG	Stroke
389	RRM2B	Stroke
390	CSF2	Stroke
391	NPC1	Stroke
392	IL17A	Stroke
393	TMEM126B	Stroke
394	GPX3	Stroke
395	GATA6	Stroke
396	MIR133B	Stroke
397	GP6	Stroke
398	TGFBR2	Stroke
399	GDF15	Stroke
400	NTRK2	Stroke
401	PLG	Stroke
402	GTPBP3	Stroke
403	ENTPD1	Stroke
404	NR3C2	Stroke
405	RYR1	Stroke
406	BCS1L	Stroke
407	TRAP1	Stroke
408	FLNC	Stroke
409	KCNE2	Stroke
410	TRIT1	Stroke
411	MAOA	Stroke
412	CASP3	Stroke
413	CD36	Stroke
414	CHD1L	Stroke
415	ENPP1	Stroke
416	NGF	Stroke
417	ARSA	Stroke
418	VCP	Stroke
419	NPC2	Stroke
420	NDUFS6	Stroke
421	DMD	Stroke
422	COMT	Stroke
423	CSRP3	Stroke
424	IFNG	Stroke
425	FGF23	Stroke
426	AGK	Stroke
427	DGUOK	Stroke
428	PARP1	Stroke
429	ETV4	Stroke
430	NPNT	Stroke
431	UPK3A	Stroke
432	COX15	Stroke
433	EGF	Stroke
434	GSR	Stroke
435	CLDN5	Stroke
436	ACHE	Stroke
437	NDUFS4	Stroke
438	PTPN11	Stroke
439	SMARCA4	Stroke
440	PDGFB	Stroke
441	PRKN	Stroke
442	APOA5	Stroke
443	ASL	Stroke
444	GRIN2A	Stroke
445	MGP	Stroke
446	ITGB1	Stroke
447	ACTC1	Stroke
448	NDUFA1	Stroke
449	NDUFAF2	Stroke
450	NGB	Stroke
451	RNF216	Stroke
452	TNFRSF11B	Stroke
453	VDR	Stroke
454	FN1	Stroke
455	CP	Stroke
456	COQ2	Stroke
457	MPV17	Stroke
458	TBXAS1	Stroke
459	GATA4	Stroke
460	GLP1R	Stroke
461	COQ4	Stroke
462	GSN	Stroke
463	TLR2	Stroke
464	PPARA	Stroke
465	NPY	Stroke
466	MIR9-1	Stroke
467	NDUFV1	Stroke
468	CKM	Stroke
469	MTO1	Stroke
470	NDUFAF1	Stroke
471	TMEM126A	Stroke
472	TBXA2R	Stroke
473	NES	Stroke
474	THPO	Stroke
475	DSP	Stroke
476	NDUFS7	Stroke
477	NDUFAF5	Stroke
478	TYMP	Stroke
479	FBXL4	Stroke
480	SCN1B	Stroke
481	ETHE1	Stroke
482	SCO1	Stroke
483	MIR150	Stroke
484	ALOX5	Stroke
485	COG2	Stroke
486	SLC19A3	Stroke
487	LCN2	Stroke
488	CTLA4	Stroke
489	MIR142	Stroke
490	IGF1R	Stroke
491	FAS	Stroke
492	COX6B1	Stroke
493	TMEM70	Stroke
494	TF	Stroke
495	TFPI	Stroke
496	IL13	Stroke
497	PINK1	Stroke
498	CCR2	Stroke
499	MBP	Stroke
500	CKB	Stroke
501	MIR146B	Stroke
502	FCGR3B	Stroke
503	SCO2	Stroke
504	NDUFS2	Stroke
505	NDUFS8	Stroke
506	YARS2	Stroke
507	COX10	Stroke
508	NDUFV2	Stroke
509	TSFM	Stroke
510	MRPS22	Stroke
511	TRNT1	Stroke
512	MTFMT	Stroke
513	TIMMDC1	Stroke
514	MGME1	Stroke
515	COA5	Stroke
516	SCN3B	Stroke
517	CCR5	Stroke
518	SERPINI1	Stroke
519	CALM3	Stroke
520	ABCB1	Stroke
521	KCNA5	Stroke
522	F9	Stroke
523	KCNH2	Stroke
524	DNAJC6	Stroke
525	KL	Stroke
526	MIR210	Stroke
527	RBM20	Stroke
528	RAF1	Stroke
529	PHACTR1	Stroke
530	SQSTM1	Stroke
531	LGALS3	Stroke
532	MIR143	Stroke
533	COQ6	Stroke
534	IL2	Stroke
535	HGF	Stroke
536	G6PD	Stroke
537	SUCLA2	Stroke
538	PWAR1	Stroke
539	BRAF	Stroke
540	GALC	Stroke
541	SPG7	Stroke
542	GCH1	Stroke
543	SERAC1	Stroke
544	MRM2	Stroke
545	MAP2	Stroke
546	RYR2	Stroke
547	ITGAM	Stroke
548	BCL2	Stroke
549	ATP13A2	Stroke
550	SULT1A3	Stroke
551	SCN2B	Stroke
552	GNAQ	Stroke
553	NARS2	Stroke
554	RARS2	Stroke
555	COQ9	Stroke
556	PDSS1	Stroke
557	PDSS2	Stroke
558	TPM1	Stroke
559	MEFV	Stroke
560	AARS1	Stroke
561	NR3C1	Stroke
562	GPT2	Stroke
563	CYP4F2	Stroke
564	MB	Stroke
565	WARS2	Stroke
566	COX8A	Stroke
567	NDE1	Stroke
568	COLGALT1	Stroke
569	MPL	Stroke
570	IARS2	Stroke
571	ADM	Stroke
572	AMACR	Stroke
573	JAG1	Stroke
574	AOC3	Stroke
575	MIR144	Stroke
576	FTO	Stroke
577	MMP1	Stroke
578	NAGA	Stroke
579	MYL4	Stroke
580	SCARB2	Stroke
581	CRYAB	Stroke
582	ATP1A3	Stroke
583	DES	Stroke
584	PROCR	Stroke
585	CDKN2A	Stroke
586	CCL3	Stroke
587	STAT3	Stroke
588	CPB2	Stroke
589	SIRT1	Stroke
590	GAA	Stroke
591	MECP2	Stroke
592	LOC106627981	Stroke
593	MIR124-1	Stroke
594	COQ8B	Stroke
595	SCN4B	Stroke
596	EDNRA	Stroke
597	PRL	Stroke
598	UQCRC2	Stroke
599	UQCRB	Stroke
600	PUS1	Stroke
601	VARS2	Stroke
602	NDUFA4	Stroke
603	UQCRQ	Stroke
604	COA3	Stroke
605	COX5A	Stroke
606	CORIN	Stroke
607	MIR130A	Stroke
608	TGFB2	Stroke
609	DBH	Stroke
610	PSAP	Stroke
611	SDHB	Stroke
612	TWIST1	Stroke
613	SRC	Stroke
614	MIR342	Stroke
615	PKD1	Stroke
616	PPBP	Stroke
617	FKTN	Stroke
618	CREB1	Stroke
619	AHSG	Stroke
620	NT5E	Stroke
621	ANXA5	Stroke
622	TSPO	Stroke
623	GDF2	Stroke
624	ATP1A2	Stroke
625	PGR-AS1	Stroke
626	MIR451A	Stroke
627	CALM1	Stroke
628	GGCX	Stroke
629	ADRB1	Stroke
630	PPARGC1A	Stroke
631	UBE3A	Stroke
632	MYL3	Stroke
633	MMACHC	Stroke
634	SLC5A2	Stroke
635	DPAGT1	Stroke
636	NFE2L2	Stroke
637	FNDC5	Stroke
638	XRCC1	Stroke
639	VARS1	Stroke
640	NQO1	Stroke
641	HLA-DRB1	Stroke
642	RBP4	Stroke
643	CALR	Stroke
644	LRPPRC	Stroke
645	IL33	Stroke
646	HRAS	Stroke
647	IGFBP3	Stroke
648	MIR199A1	Stroke
649	SLC25A15	Stroke
650	MIR132	Stroke
651	ABCD1	Stroke
652	HTR1A	Stroke
653	CKMT2	Stroke
654	PROZ	Stroke
655	FCGR3A	Stroke
656	FABP2	Stroke
657	OSMR	Stroke
658	ADA	Stroke
659	APLN	Stroke
660	OCLN	Stroke
661	HCN4	Stroke
662	BACE1	Stroke
663	IL4R	Stroke
664	LEPR	Stroke
665	IL12B	Stroke
666	NINJ2	Stroke
667	SELPLG	Stroke
668	MIR29A	Stroke
669	TCF7L2	Stroke
670	SHOC2	Stroke
671	GNAS	Stroke
672	BAG3	Stroke
673	CXCL1	Stroke
674	PKP2	Stroke
675	DIAPH1	Stroke
676	ITIH4	Stroke
677	DSG2	Stroke
678	CYP27A1	Stroke
679	MAPK8	Stroke
680	LMNB1	Stroke
681	GNB3	Stroke
682	IL1R1	Stroke
683	SKI	Stroke
684	EIF2AK3	Stroke
685	PLA2G6	Stroke
686	MIR320A	Stroke
687	ASTN2	Stroke
688	RNF213-AS1	Stroke
689	SCN1A	Stroke
690	IL6R	Stroke
691	CTSD	Stroke
692	CHI3L1	Stroke
693	NEXN	Stroke
694	P2RY1	Stroke
695	ANK2	Stroke
696	MAOB	Stroke
697	CD63	Stroke
698	MIR499A	Stroke
699	DYNC1H1	Stroke
700	MYH9	Stroke
701	CYBB	Stroke
702	MCCC2	Stroke
703	LINC02605	Stroke
704	NFKB1	Stroke
705	FGF8	Stroke
706	FGF17	Stroke
707	TAFAZZIN	Stroke
708	CX3CL1	Stroke
709	DNMT3A	Stroke
710	VCL	Stroke
711	UCHL1	Stroke
712	CYBA	Stroke
713	GHRL	Stroke
714	CD34	Stroke
715	PPT1	Stroke
716	CHAT	Stroke
717	BRCC3	Stroke
718	HNF1A	Stroke
719	MIR15A	Stroke
720	HSPA4	Stroke
721	RBFOX3	Stroke
722	MIF	Stroke
723	HTRA2	Stroke
724	ATG7	Stroke
725	CKMT1B	Stroke
726	MIR98	Stroke
727	TFAM	Stroke
728	CYP3A5	Stroke
729	SYN1	Stroke
730	SERPINF2	Stroke
731	SLC17A5	Stroke
732	DPM3	Stroke
733	TMEM43	Stroke
734	GH1	Stroke
735	BCHE	Stroke
736	GALNT2	Stroke
737	CPT2	Stroke
738	GCG	Stroke
739	HBA1	Stroke
740	ST3GAL3	Stroke
741	BCL2L1	Stroke
742	PNKD	Stroke
743	CACNA2D1	Stroke
744	SORL1	Stroke
745	MIR29B1	Stroke
746	FLT1	Stroke
747	RAI1	Stroke
748	CHIT1	Stroke
749	GJA4	Stroke
750	CSF1	Stroke
751	GCDH	Stroke
752	FOS	Stroke
753	PXDN	Stroke
754	NDUFB8	Stroke
755	ELAC2	Stroke
756	APOC3	Stroke
757	SPR	Stroke
758	PANK2	Stroke
759	SGCE	Stroke
760	GAPDH	Stroke
761	TRMU	Stroke
762	CRH	Stroke
763	KCNE1	Stroke
764	ACTN2	Stroke
765	MYL2	Stroke
766	CLCN2	Stroke
767	MYD88	Stroke
768	NUP155	Stroke
769	SOS1	Stroke
770	RHOA	Stroke
771	FCGR2A	Stroke
772	MIR27B	Stroke
773	COL1A2	Stroke
774	FKRP	Stroke
775	SLC6A3	Stroke
776	TFRC	Stroke
777	FUS	Stroke
778	KCNMA1	Stroke
779	TET2	Stroke
780	TMEM106B	Stroke
781	EGFR	Stroke
782	MC4R	Stroke
783	TAC1	Stroke
784	ADAMTS2	Stroke
785	BECN1	Stroke
786	PRRT2	Stroke
787	GATAD1	Stroke
788	CS	Stroke
789	CDH5	Stroke
790	TCN2	Stroke
791	ATRX	Stroke
792	SPG11	Stroke
793	MT-ND3	Stroke
794	THY1	Stroke
795	ABCG5	Stroke
796	TRPM4	Stroke
797	MME	Stroke
798	GPX4	Stroke
799	UGT1A1	Stroke
800	MYPN	Stroke
801	SLC9A1	Stroke
802	LIG3	Stroke
803	AGXT	Stroke
804	RNASEH2B	Stroke
805	MASP2	Stroke
806	CASP8	Stroke
807	CDKN2B	Stroke
808	MIR134	Stroke
809	JPH2	Stroke
810	TCAP	Stroke
811	CACNB2	Stroke
812	CX3CR1	Stroke
813	NR4A2	Stroke
814	ABCA7	Stroke
815	PRKRA	Stroke
816	NOX4	Stroke
817	INSR	Stroke
818	CLU	Stroke
819	MIRLET7B	Stroke
820	GOSR2	Stroke
821	DOLK	Stroke
822	HSPA8	Stroke
823	IFIH1	Stroke
824	PLIN1	Stroke
825	LTC4S	Stroke
826	PRDM16	Stroke
827	CELSR1	Stroke
828	SNORD118	Stroke
829	PRKACA	Stroke
830	GSK3B	Stroke
831	MMRN1	Stroke
832	LDB3	Stroke
833	TXN	Stroke
834	CYP17A1	Stroke
835	TBX5	Stroke
836	CREBBP	Stroke
837	HEY2	Stroke
838	TNNC1	Stroke
839	GLB1	Stroke
840	FMR1	Stroke
841	HADH	Stroke
842	RFT1	Stroke
843	NEU1	Stroke
844	CHRNA7	Stroke
845	DPP4	Stroke
846	MIR335	Stroke
847	ERCC4	Stroke
848	TUBB3	Stroke
849	MIR125B1	Stroke
850	SERPIND1	Stroke
851	CYP2C8	Stroke
852	RBPJ	Stroke
853	ABCG8	Stroke
854	SCARB1	Stroke
855	GAL	Stroke
856	CASP1	Stroke
857	CD40	Stroke
858	HEXA	Stroke
859	SPRED1	Stroke
860	MAPK14	Stroke
861	RNASEH2C	Stroke
862	COL5A1	Stroke
863	SON	Stroke
864	AHCY	Stroke
865	TANGO2	Stroke
866	SLC12A1	Stroke
867	NAGS	Stroke
868	HK1	Stroke
869	PRDM8	Stroke
870	MC2R	Stroke
871	LAMA4	Stroke
872	GRIN1	Stroke
873	HTR2A	Stroke
874	XK	Stroke
875	WRN	Stroke
876	OPA1	Stroke
877	CHMP2B	Stroke
878	TBCD	Stroke
879	SHANK3	Stroke
880	FOXE3	Stroke
881	SI	Stroke
882	COX4I1	Stroke
883	MIR34A	Stroke
884	CCL11	Stroke
885	PIGA	Stroke
886	SETD2	Stroke
887	PLOD1	Stroke
888	AIFM1	Stroke
889	TRPM6	Stroke
890	SIGMAR1	Stroke
891	FH	Stroke
892	TRIM8	Stroke
893	SSBP1	Stroke
894	MT-ND4L	Stroke
895	COL4A5	Stroke
896	PTPN22	Stroke
897	CAT	Stroke
898	PIGQ	Stroke
899	PTX3	Stroke
900	LIPA	Stroke
901	SOX17	Stroke
902	ACADM	Stroke
903	SGCD	Stroke
904	COX6A1	Stroke
905	MLX	Stroke
906	MIR122	Stroke
907	KCNJ11	Stroke
908	IDO1	Stroke
909	PLA2G2A	Stroke
910	SLC39A8	Stroke
911	FGF21	Stroke
912	MIR103A1	Stroke
913	HECTD4	Stroke
914	NRG1	Stroke
915	PRKACG	Stroke
916	ADAM17	Stroke
917	HAMP	Stroke
918	CLN3	Stroke
919	NRAS	Stroke
920	LYZ	Stroke
921	ITGB6	Stroke
922	IDUA	Stroke
923	HSPA1A	Stroke
924	PI4KA	Stroke
925	F13B	Stroke
926	MLXIPL	Stroke
927	ASPM	Stroke
928	PVT1	Stroke
929	SCN9A	Stroke
930	NAGLU	Stroke
931	CBL	Stroke
932	CFTR	Stroke
933	RTN4R	Stroke
934	G6PC1	Stroke
935	TYROBP	Stroke
936	CACNA1D	Stroke
937	TSC2	Stroke
938	COL1A1	Stroke
939	KCND3	Stroke
940	HSD11B2	Stroke
941	MIR212	Stroke
942	SORT1	Stroke
943	DLL4	Stroke
944	IDS	Stroke
945	COX14	Stroke
946	ECE1	Stroke
947	ABO	Stroke
948	GSDMD	Stroke
949	CD4	Stroke
950	SLC22A5	Stroke
951	MBL2	Stroke
952	AIM2	Stroke
953	CACNA1H	Stroke
954	CYP1A2	Stroke
955	CD86	Stroke
956	SMPD1	Stroke
957	FGF5	Stroke
958	TRAPPC9	Stroke
959	CTSB	Stroke
960	LOC106099062	Stroke
961	LOC107133510	Stroke
962	COX6A2	Stroke
963	CACNA1B	Stroke
964	BNIP3	Stroke
965	GABRG2	Stroke
966	SLC6A1	Stroke
967	MAP2K1	Stroke
968	IFNB1	Stroke
969	BAX	Stroke
970	GGT1	Stroke
971	CTC1	Stroke
972	NDST1	Stroke
973	PIGG	Stroke
974	NCF1	Stroke
975	ITPR1	Stroke
976	ALDH18A1	Stroke
977	PLN	Stroke
978	CHD4	Stroke
979	TRH	Stroke
980	EIF2AK2	Stroke
981	BMP2	Stroke
982	NEDD4L	Stroke
983	DLL1	Stroke
984	ATP6AP2	Stroke
985	CNNM2	Stroke
986	FABP4	Stroke
987	ADAR	Stroke
988	MTHFD1	Stroke
989	MIR30A	Stroke
990	CXCL10	Stroke
991	HMBS	Stroke
992	FADD	Stroke
993	DNAH5	Stroke
994	EZH2	Stroke
995	NLRP1	Stroke
996	ITGB2	Stroke
997	BCR	Stroke
998	ALDH5A1	Stroke
999	LOC110121269	Stroke
1000	SHBG	Stroke
1001	NLRP12	Stroke
1002	FABP3	Stroke
1003	ADRA2A	Stroke
1004	ATPAF2	Stroke
1005	RNASEH2A	Stroke
1006	AKAP9	Stroke
1007	EMD	Stroke
1008	EXT2	Stroke
1009	ALKBH8	Stroke
1010	MIR494	Stroke
1011	PIK3CG	Stroke
1012	C5	Stroke
1013	EDNRB	Stroke
1014	LRRK2	Stroke
1015	MCEE	Stroke
1016	IGFBP1	Stroke
1017	SCN10A	Stroke
1018	TSPAN2	Stroke
1019	GRIK2	Stroke
1020	NSD1	Stroke
1021	STX1A	Stroke
1022	SNAP29	Stroke
1023	ADRB3	Stroke
1024	COL4A4	Stroke
1025	COL6A2	Stroke
1026	ALG6	Stroke
1027	ARVCF	Stroke
1028	MYH14	Stroke
1029	HSPD1	Stroke
1030	IL18R1	Stroke
1031	ERCC2	Stroke
1032	ACADS	Stroke
1033	LOC110806262	Stroke
1034	BRCA2	Stroke
1035	NEAT1	Stroke
1036	SHH	Stroke
1037	WNK3	Stroke
1038	MIR188	Stroke
1039	ARF1	Stroke
1040	ASXL1	Stroke
1041	AQP1	Stroke
1042	MAP2K2	Stroke
1043	SLCO1B1	Stroke
1044	FOXP2	Stroke
1045	CALCA	Stroke
1046	SCNN1A	Stroke
1047	ATP7A	Stroke
1048	ADK	Stroke
1049	MTPAP	Stroke
1050	BSCL2	Stroke
1051	SLC20A2	Stroke
1052	HPS1	Stroke
1053	SLC12A3	Stroke
1054	CD163	Stroke
1055	ESR2	Stroke
1056	ZCCHC14	Stroke
1057	FUCA1	Stroke
1058	SGSH	Stroke
1059	SNHG12	Stroke
1060	PTPRC	Stroke
1061	DHFR	Stroke
1062	MIR34C	Stroke
1063	PPP1R3A	Stroke
1064	DNASE1L3	Stroke
1065	PVALB	Stroke
1066	CHGA	Stroke
1067	TCIRG1	Stroke
1068	LAMA2	Stroke
1069	ASAH1	Stroke
1070	DCC	Stroke
1071	GRM8	Stroke
1072	DMXL2	Stroke
1073	HEATR5B	Stroke
1074	ASPA	Stroke
1075	CD8A	Stroke
1076	ATM	Stroke
1077	KALRN	Stroke
1078	EPG5	Stroke
1079	CYP1B1	Stroke
1080	POLR3B	Stroke
1081	PTCH1	Stroke
1082	PAH	Stroke
1083	NPPA-AS1	Stroke
1084	GRM7	Stroke
1085	ETFA	Stroke
1086	WDR45	Stroke
1087	PROS1	Stroke
1088	DAPK1	Stroke
1089	MTERF1	Stroke
1090	SUOX	Stroke
1091	TBX18	Stroke
1092	SELL	Stroke
1093	THBS1	Stroke
1094	SMARCB1	Stroke
1095	IDH2	Stroke
1096	KITLG	Stroke
1097	VDAC1	Stroke
1098	MMP12	Stroke
1099	HDAC4	Stroke
1100	CASQ2	Stroke
1101	SCNN1B	Stroke
1102	ATP6V0A2	Stroke
1103	MIR27A	Stroke
1104	HMGCL	Stroke
1105	BGLAP	Stroke
1106	MIR455	Stroke
1107	NPR3	Stroke
1108	NTF3	Stroke
1109	SLC19A1	Stroke
1110	TRPM7	Stroke
1111	TRAF6	Stroke
1112	ABCB7	Stroke
1113	PEX6	Stroke
1114	TNFRSF12A	Stroke
1115	POLR3A	Stroke
1116	AP3D1	Stroke
1117	NTN1	Stroke
1118	HSPB1	Stroke
1119	MEN1	Stroke
1120	NLGN1	Stroke
1121	EPAS1	Stroke
1122	AKT2	Stroke
1123	GNPTAB	Stroke
1124	TLR7	Stroke
1125	GNS	Stroke
1126	PEX1	Stroke
1127	SLC25A13	Stroke
1128	CTBP1	Stroke
1129	CDH15	Stroke
1130	ACOT7	Stroke
1131	COL13A1	Stroke
1132	OGDHL	Stroke
1133	SPTBN4	Stroke
1134	CAMTA1	Stroke
1135	PACS2	Stroke
1136	WDR37	Stroke
1137	MYO7B	Stroke
1138	ECHS1	Stroke
1139	MIR181C	Stroke
1140	KCNA3	Stroke
1141	CCL5	Stroke
1142	ACTG1	Stroke
1143	SUMF1	Stroke
1144	MIRLET7C	Stroke
1145	FOXO3	Stroke
1146	LIMK1	Stroke
1147	HNRNPH2	Stroke
1148	APOL1	Stroke
1149	IMPA2	Stroke
1150	BMP4	Stroke
1151	B3GLCT	Stroke
1152	TFAP2A	Stroke
1153	GUSB	Stroke
1154	ANKRD1	Stroke
1155	DLD	Stroke
1156	CYP19A1	Stroke
1157	NRP1	Stroke
1158	GATA5	Stroke
1159	LIF	Stroke
1160	PLA2G4A	Stroke
1161	PALLD	Stroke
1162	MMP8	Stroke
1163	SETBP1	Stroke
1164	GLS	Stroke
1165	MFSD8	Stroke
1166	IL3	Stroke
1167	CHD7	Stroke
1168	DNM1	Stroke
1169	U2AF2	Stroke
1170	MSX2	Stroke
1171	AGA	Stroke
1172	TAF1	Stroke
1173	DPYD	Stroke
1174	MOCS2	Stroke
1175	SIRT3	Stroke
1176	FLI1	Stroke
1177	CCK	Stroke
1178	MIR17	Stroke
1179	MIR221	Stroke
1180	ATP12A	Stroke
1181	B3GALT6	Stroke
1182	SLC1A3	Stroke
1183	SLC1A1	Stroke
1184	SNORD15A	Stroke
1185	UCN	Stroke
1186	CSTB	Stroke
1187	ATN1	Stroke
1188	NF2	Stroke
1189	ADSL	Stroke
1190	GAP43	Stroke
1191	GNRH1	Stroke
1192	LRP2	Stroke
1193	CDC42	Stroke
1194	GATM	Stroke
1195	ATP4A	Stroke
1196	DDIT3	Stroke
1197	ALG12	Stroke
1198	NDUFA9	Stroke
1199	ALG11	Stroke
1200	COG7	Stroke
1201	COG8	Stroke
1202	GABBR1	Stroke
1203	VAMP8	Stroke
1204	STAT1	Stroke
1205	CASP9	Stroke
1206	VAMP2	Stroke
1207	ATP5F1A	Stroke
1208	BOLA3	Stroke
1209	CYP2R1	Stroke
1210	NFKBIA	Stroke
1211	TXNIP	Stroke
1212	MIR206	Stroke
1213	CYP4A11	Stroke
1214	APLNR	Stroke
1215	MROS	Stroke
1216	GHRH	Stroke
1217	GATA1	Stroke
1218	JUN	Stroke
1219	TBX1	Stroke
1220	RASA1	Stroke
1221	MAPK10	Stroke
1222	NDUFAF6	Stroke
1223	MTRFR	Stroke
1224	PDE5A	Stroke
1225	RMST	Stroke
1226	NFU1	Stroke
1227	BCL11A	Stroke
1228	CARD9	Stroke
1229	TNXB	Stroke
1230	GMPPB	Stroke
1231	MYOZ2	Stroke
1232	SCN11A	Stroke
1233	JAK1	Stroke
1234	LBR	Stroke
1235	NDP	Stroke
1236	CPT1A	Stroke
1237	ERCC6	Stroke
1238	ERCC8	Stroke
1239	MMP13	Stroke
1240	HJV	Stroke
1241	MDH2	Stroke
1242	DDC	Stroke
1243	PEX10	Stroke
1244	IL5RA	Stroke
1245	GABRA2	Stroke
1246	NOX1	Stroke
1247	PANX1	Stroke
1248	SNAP25	Stroke
1249	MAF	Stroke
1250	CCR1	Stroke
1251	CYP11B1	Stroke
1252	ACAT1	Stroke
1253	TMPO	Stroke
1254	PSPH	Stroke
1255	GNE	Stroke
1256	PKHD1	Stroke
1257	CYP1A1	Stroke
1258	FHL1	Stroke
1259	ACVR1	Stroke
1260	CALML3	Stroke
1261	CALML5	Stroke
1262	CALML4	Stroke
1263	CALML6	Stroke
1264	ATP6V1A	Stroke
1265	PKD2	Stroke
1266	GJB1	Stroke
1267	MAT2A	Stroke
1268	BGN	Stroke
1269	KCNK17	Stroke
1270	JMJD1C	Stroke
1271	HPRT1	Stroke
1272	GNA11	Stroke
1273	GM2A	Stroke
1274	TRA-TGC7-1	Stroke
1275	RAC1	Stroke
1276	ELANE	Stroke
1277	TSC1	Stroke
1278	ATFB5	Stroke
1279	IL12A	Stroke
1280	NTRK1	Stroke
1281	SCN2A	Stroke
1282	UBQLN2	Stroke
1283	FOXRED1	Stroke
1284	DNAJC19	Stroke
1285	ALMS1	Stroke
1286	OSGEPL1	Stroke
1287	ATXN2	Stroke
1288	CD68	Stroke
1289	MMP7	Stroke
1290	PEX16	Stroke
1291	SOCS1	Stroke
1292	TNFSF4	Stroke
1293	GNB2	Stroke
1294	SOX2	Stroke
1295	HSPA5	Stroke
1296	MRPL44	Stroke
1297	MYT1L	Stroke
1298	C4B	Stroke
1299	MMAA	Stroke
1300	TFB1M	Stroke
1301	GCKR	Stroke
1302	ZMPSTE24	Stroke
1303	SLC25A20	Stroke
1304	SYNGAP1	Stroke
1305	FGD1	Stroke
1306	NTNG1	Stroke
1307	MED12	Stroke
1308	TIMP3	Stroke
1309	MVK	Stroke
1310	SLC18A2	Stroke
1311	GCK	Stroke
1312	HLCS	Stroke
1313	CCER2	Stroke
1314	ACADVL	Stroke
1315	CLCN6	Stroke
1316	H3-3A	Stroke
1317	GRIA2	Stroke
1318	KCNJ3	Stroke
1319	ADD3	Stroke
1320	CHD8	Stroke
1321	NIN	Stroke
1322	MGAM	Stroke
1323	FGF10	Stroke
1324	ETFDH	Stroke
1325	SCN8A	Stroke
1326	HSPA1B	Stroke
1327	COX4I2	Stroke
1328	MCOLN1	Stroke
1329	SLC25A19	Stroke
1330	GFM1	Stroke
1331	MCCC1	Stroke
1332	CHKB	Stroke
1333	FUT8	Stroke
1334	SLC37A4	Stroke
1335	XPNPEP3	Stroke
1336	FAT4	Stroke
1337	CRPPA	Stroke
1338	IL9	Stroke
1339	SLCO1C1	Stroke
1340	CNR1	Stroke
1341	PCDH19	Stroke
1342	YY1AP1	Stroke
1343	DLGAP2	Stroke
1344	CAV3	Stroke
1345	SUCLG1	Stroke
1346	NTS	Stroke
1347	JPH3	Stroke
1348	PF4V1	Stroke
1349	PUS3	Stroke
1350	CTU1	Stroke
1351	MPDZ	Stroke
1352	KIF5A	Stroke
1353	CUX1	Stroke
1354	VASP	Stroke
1355	GP1BB	Stroke
1356	DENND2B	Stroke
1357	MIR149	Stroke
1358	NFIA	Stroke
1359	MFAP5	Stroke
1360	STXBP1	Stroke
1361	RNLS	Stroke
1362	H3-3B	Stroke
1363	SLC6A2	Stroke
1364	GSTO1	Stroke
1365	KCNQ2	Stroke
1366	ADRA2B	Stroke
1367	SNX10	Stroke
1368	CYP27B1	Stroke
1369	TIMP2	Stroke
1370	NAMPT	Stroke
1371	ATP2B3	Stroke
1372	GAMT	Stroke
1373	CHRNB2	Stroke
1374	HCFC1	Stroke
1375	NDUFB9	Stroke
1376	HCCS	Stroke
1377	SLC35A3	Stroke
1378	TACO1	Stroke
1379	MAGEL2	Stroke
1380	SDHAF1	Stroke
1381	ITLN1	Stroke
1382	IRS1	Stroke
1383	MAFB	Stroke
1384	NGLY1	Stroke
1385	PRKACB	Stroke
1386	PRPS1	Stroke
1387	TPK1	Stroke
1388	PTF1A	Stroke
1389	IER3IP1	Stroke
1390	ATG9B	Stroke
1391	FLVCR1	Stroke
1392	PYY	Stroke
1393	CLN6	Stroke
1394	MRRF	Stroke
1395	VPS13B	Stroke
1396	ATP6AP1	Stroke
1397	FIG4	Stroke
1398	GCLC	Stroke
1399	MRS2	Stroke
1400	PXDNL	Stroke
1401	APAF1	Stroke
1402	BCL2L11	Stroke
1403	DSC2	Stroke
1404	ALDH7A1	Stroke
1405	MIPEP	Stroke
1406	MAPK8IP1	Stroke
1407	GPX2	Stroke
1408	GPX7	Stroke
1409	GPX5	Stroke
1410	GPX8	Stroke
1411	GPX6	Stroke
1412	CYP2J2	Stroke
1413	BMP6	Stroke
1414	CRHR1	Stroke
1415	JUP	Stroke
1416	POMT1	Stroke
1417	EPHX1	Stroke
1418	AIF1	Stroke
1419	MIRLET7I	Stroke
1420	TJP1	Stroke
1421	SST	Stroke
1422	KCNJ1	Stroke
1423	CDKL5	Stroke
1424	AUTS2	Stroke
1425	UMOD	Stroke
1426	LARGE1	Stroke
1427	CDK5RAP1	Stroke
1428	HDAC1	Stroke
1429	PLCB1	Stroke
1430	LEPQTL1	Stroke
1431	GLDC	Stroke
1432	EFEMP2	Stroke
1433	DEPDC5	Stroke
1434	DIP2B	Stroke
1435	ALG1	Stroke
1436	PIK3CD	Stroke
1437	PIK3CB	Stroke
1438	CARS2	Stroke
1439	HSD11B1	Stroke
1440	ABL1	Stroke
1441	GORAB	Stroke
1442	PDLIM3	Stroke
1443	MAP3K5	Stroke
1444	SACS	Stroke
1445	PHGDH	Stroke
1446	STAR	Stroke
1447	CEP290	Stroke
1448	SARS2	Stroke
1449	GPX1	Stroke
1450	EARS2	Stroke
1451	CYP11A1	Stroke
1452	NFE2	Stroke
1453	GLUL	Stroke
1454	MIR22	Stroke
1455	PC	Stroke
1456	CHST14	Stroke
1457	TIMM8A	Stroke
1458	MMADHC	Stroke
1459	LMBRD1	Stroke
1460	B4GAT1	Stroke
1461	MYO5A	Stroke
1462	UCP3	Stroke
1463	CD79A	Stroke
1464	ATP1A1	Stroke
1465	SMARCA2	Stroke
1466	SLC12A6	Stroke
1467	STIN2-VNTR	Stroke
1468	EIF2B2	Stroke
1469	PODXL	Stroke
1470	PIK3C3	Stroke
1471	ARCN1	Stroke
1472	THG1L	Stroke
1473	ADI1	Stroke
1474	QTRT1	Stroke
1475	TRMT61B	Stroke
1476	LOC105372310	Stroke
1477	PEX5	Stroke
1478	DROSHA	Stroke
1479	ANK1	Stroke
1480	DCTN1	Stroke
1481	FOXO1	Stroke
1482	EDN3	Stroke
1483	MAT1A	Stroke
1484	LOC126805877	Stroke
1485	GAS6	Stroke
1486	GYS2	Stroke
1487	SLC2A4	Stroke
1488	RFC1	Stroke
1489	GPC3	Stroke
1490	LRPAP1	Stroke
1491	CCN2	Stroke
1492	APOA4	Stroke
1493	MADD	Stroke
1494	DOCK7	Stroke
1495	MYH1	Stroke
1496	ASXL2	Stroke
1497	CRELD1	Stroke
1498	EPHB4	Stroke
1499	KCNA2	Stroke
1500	RBFOX1	Stroke
1501	SREBF1	Stroke
1502	COL18A1	Stroke
1503	TUBA1A	Stroke
1504	KEAP1	Stroke
1505	ICAM4	Stroke
1506	ABCC1	Stroke
1507	DYRK1A	Stroke
1508	HIP1	Stroke
1509	GHR	Stroke
1510	ADCY5	Stroke
1511	HSD17B10	Stroke
1512	POMT2	Stroke
1513	MLYCD	Stroke
1514	RMND1	Stroke
1515	POMK	Stroke
1516	RNU4ATAC	Stroke
1517	GPD1L	Stroke
1518	SNTA1	Stroke
1519	IKBKG	Stroke
1520	MIR424	Stroke
1521	CLN8	Stroke
1522	MIR211	Stroke
1523	XPR1	Stroke
1524	CACNA1S	Stroke
1525	NEFH	Stroke
1526	EIF2B5	Stroke
1527	PLP1	Stroke
1528	LAMA1	Stroke
1529	PPOX	Stroke
1530	ALOX12B	Stroke
1531	CD55	Stroke
1532	DNMT1	Stroke
1533	FOXH1	Stroke
1534	CASR	Stroke
1535	NRXN1	Stroke
1536	AFG3L2	Stroke
1537	CLCNKB	Stroke
1538	MOCS1	Stroke
1539	IRAK1	Stroke
1540	SYNE1	Stroke
1541	SCN3A	Stroke
1542	BCKDHB	Stroke
1543	MTX2	Stroke
1544	MYMY1	Stroke
1545	RELN	Stroke
1546	GFM2	Stroke
1547	BAP1	Stroke
1548	PRDX1	Stroke
1549	PIGL	Stroke
1550	KIF1A	Stroke
1551	PDP1	Stroke
1552	SDCCAG8	Stroke
1553	IBA57	Stroke
1554	IRF5	Stroke
1555	KCNE3	Stroke
1556	CLCN3	Stroke
1557	NDUFA8	Stroke
1558	STX16	Stroke
1559	MLLT3	Stroke
1560	TERT	Stroke
1561	KCND2	Stroke
1562	GSTM1	Stroke
1563	ADAMTSL1	Stroke
1564	KMT2A	Stroke
1565	SLC4A1	Stroke
1566	PGM1	Stroke
1567	NDUFB11	Stroke
1568	PIGT	Stroke
1569	ALG13	Stroke
1570	ANK3	Stroke
1571	MCPH1	Stroke
1572	ANKH	Stroke
1573	NPRL3	Stroke
1574	ERBB4	Stroke
1575	SSTR5	Stroke
1576	APOC2	Stroke
1577	RUNX1	Stroke
1578	POMGNT1	Stroke
1579	MIR216A	Stroke
1580	GP9	Stroke
1581	HULC	Stroke
1582	TBX20	Stroke
1583	HNF4A	Stroke
1584	BCAN	Stroke
1585	KAT5	Stroke
1586	CUL3	Stroke
1587	ATL1	Stroke
1588	TTN-AS1	Stroke
1589	ANO1	Stroke
1590	VLDLR	Stroke
1591	GAD1	Stroke
1592	ETFB	Stroke
1593	CYP2D6	Stroke
1594	ATP2B1	Stroke
1595	PRPF8	Stroke
1596	B3GAT3	Stroke
1597	DOCK8	Stroke
1598	ACSF3	Stroke
1599	BPNT2	Stroke
1600	CDKAL1	Stroke
1601	PLAUR	Stroke
1602	LINC01394	Stroke
1603	CPAP	Stroke
1604	TAC3	Stroke
1605	PIEZO2	Stroke
1606	PLK4	Stroke
1607	CCDC88C	Stroke
1608	FGF3	Stroke
1609	FGF4	Stroke
1610	FGF9	Stroke
1611	FGF7	Stroke
1612	FGF18	Stroke
1613	FGF6	Stroke
1614	FGF16	Stroke
1615	FGF20	Stroke
1616	FGF22	Stroke
1617	DKK1	Stroke
1618	MAP1LC3B	Stroke
1619	KIF11	Stroke
1620	PIGN	Stroke
1621	COG5	Stroke
1622	ATP2A2	Stroke
1623	PLK1	Stroke
1624	AVPR2	Stroke
1625	KCNK9	Stroke
1626	RAB11A	Stroke
1627	HLA-DPB1	Stroke
1628	WDR62	Stroke
1629	ARMS2	Stroke
1630	PEX11B	Stroke
1631	PRKDC	Stroke
1632	PAX2	Stroke
1633	LMNB2	Stroke
1634	CCR3	Stroke
1635	NR2F1	Stroke
1636	GALT	Stroke
1637	MAN2B1	Stroke
1638	KCNH1	Stroke
1639	IGFBP2	Stroke
1640	AP3B1	Stroke
1641	FGFR2	Stroke
1642	SCIN	Stroke
1643	MDM2	Stroke
1644	ACADSB	Stroke
1645	HIBCH	Stroke
1646	TGDS	Stroke
1647	BRCA1	Stroke
1648	HADHA	Stroke
1649	TUFM	Stroke
1650	XBP1	Stroke
1651	ALDH4A1	Stroke
1652	TBX19	Stroke
1653	PLAA	Stroke
1654	IL2RA	Stroke
1655	MIR532	Stroke
1656	ADAMTS7	Stroke
1657	NEBL	Stroke
1658	BCKDHA	Stroke
1659	CDH11	Stroke
1660	PCDH7	Stroke
1661	TGFBR3	Stroke
1662	WNK1	Stroke
1663	TAT	Stroke
1664	CYP2U1	Stroke
1665	DNAJC5	Stroke
1666	GC	Stroke
1667	LIPN	Stroke
1668	DDAH1	Stroke
1669	MKS1	Stroke
1670	SNRPN	Stroke
1671	CALM2	Stroke
1672	BTD	Stroke
1673	THAP1	Stroke
1674	MIR383	Stroke
1675	TRPS1	Stroke
1676	PMF1	Stroke
1677	PMF1-BGLAP	Stroke
1678	CPOX	Stroke
1679	NSF	Stroke
1680	CDK6	Stroke
1681	CAMK2D	Stroke
1682	SOX5	Stroke
1683	CEP164	Stroke
1684	RILP	Stroke
1685	MRC1	Stroke
1686	CCND2	Stroke
1687	GNAO1	Stroke
1688	ATIC	Stroke
1689	MARS2	Stroke
1690	MPC1	Stroke
1691	SC5D	Stroke
1692	INSL6	Stroke
1693	TUBB	Stroke
1694	WWOX	Stroke
1695	SPAST	Stroke
1696	TNFRSF1B	Stroke
1697	KCNK18	Stroke
1698	IL1F10	Stroke
1699	INVS	Stroke
1700	NPHP1	Stroke
1701	ILK	Stroke
1702	GABRB3	Stroke
1703	OGT	Stroke
1704	RBBP8	Stroke
1705	CEP57	Stroke
1706	CLCNKA	Stroke
1707	OFD1	Stroke
1708	CDK5RAP2	Stroke
1709	CEP63	Stroke
1710	CEP135	Stroke
1711	CEP152	Stroke
1712	STIL	Stroke
1713	HYLS1	Stroke
1714	SASS6	Stroke
1715	LTBP2	Stroke
1716	ZEB2	Stroke
1717	PCK1	Stroke
1718	MIR181A1	Stroke
1719	TNNI3K	Stroke
1720	STING1	Stroke
1721	SDHD	Stroke
1722	ULK1	Stroke
1723	DUOX1	Stroke
1724	DNTT	Stroke
1725	PCSK5	Stroke
1726	PYCARD	Stroke
1727	MIR338	Stroke
1728	ALDOB	Stroke
1729	ITPA	Stroke
1730	MAN1B1	Stroke
1731	ST3GAL5	Stroke
1732	B4GALT1	Stroke
1733	NDUFS3	Stroke
1734	SLC25A3	Stroke
1735	DDOST	Stroke
1736	MOGS	Stroke
1737	NDUFA12	Stroke
1738	STAMBP	Stroke
1739	D2HGDH	Stroke
1740	DPM1	Stroke
1741	LIAS	Stroke
1742	MGAT2	Stroke
1743	MPI	Stroke
1744	NDUFA10	Stroke
1745	ALG8	Stroke
1746	ALG2	Stroke
1747	ALG3	Stroke
1748	ATP5F1E	Stroke
1749	DHDDS	Stroke
1750	GJC2	Stroke
1751	MPDU1	Stroke
1752	NDUFA2	Stroke
1753	NDUFAF4	Stroke
1754	SRD5A3	Stroke
1755	SSR4	Stroke
1756	TUSC3	Stroke
1757	ALG14	Stroke
1758	ALG9	Stroke
1759	ATAD3A	Stroke
1760	COX7B	Stroke
1761	GMPPA	Stroke
1762	MAGT1	Stroke
1763	NDUFB3	Stroke
1764	NUBPL	Stroke
1765	PIGO	Stroke
1766	SLC35A2	Stroke
1767	B3GALNT2	Stroke
1768	CCBE1	Stroke
1769	COG4	Stroke
1770	COX20	Stroke
1771	NDUFAF3	Stroke
1772	PGAP3	Stroke
1773	PIGV	Stroke
1774	SLC35A1	Stroke
1775	SLC35C1	Stroke
1776	SRCAP	Stroke
1777	TMEM165	Stroke
1778	UPF3B	Stroke
1779	COG1	Stroke
1780	COG6	Stroke
1781	NUS1	Stroke
1782	PIGM	Stroke
1783	POMGNT2	Stroke
1784	NDUFA11	Stroke
1785	PIGW	Stroke
1786	CCDC115	Stroke
1787	DPM2	Stroke
1788	HGSNAT	Stroke
1789	FCSK	Stroke
1790	PGAP2	Stroke
1791	RTTN	Stroke
1792	RXYLT1	Stroke
1793	COA8	Stroke
1794	PET100	Stroke
1795	CSF3R	Stroke
1796	TMEM67	Stroke
1797	LONP1	Stroke
1798	AFF2	Stroke
1799	H6PD	Stroke
1800	NPHS2	Stroke
1801	FOLH1	Stroke
1802	DEFA1	Stroke
1803	PSRC1	Stroke
1804	DCN	Stroke
1805	FDFT1	Stroke
1806	BLVRB	Stroke
1807	GRM1	Stroke
1808	CLTC	Stroke
1809	RAB39B	Stroke
1810	ELP1	Stroke
1811	ANXA2	Stroke
1812	CRYBG1	Stroke
1813	HNF1B	Stroke
1814	ITK	Stroke
1815	NKRF	Stroke
1816	SLC39A13	Stroke
1817	GOT2	Stroke
1818	ACOX1	Stroke
1819	FMN2	Stroke
1820	MAG	Stroke
1821	FBN2	Stroke
1822	MMAB	Stroke
1823	GNAI1	Stroke
1824	MYO9A	Stroke
1825	SLC25A24	Stroke
1826	CAD	Stroke
1827	FA2H	Stroke
1828	ACY1	Stroke
1829	PMPCA	Stroke
1830	NANS	Stroke
1831	PGAP1	Stroke
1832	TTC19	Stroke
1833	UQCC2	Stroke
1834	PIGP	Stroke
1835	PIGY	Stroke
1836	UQCC3	Stroke
1837	VPS13A	Stroke
1838	KIF6	Stroke
1839	KCNQ1-AS1	Stroke
1840	SLC6A9	Stroke
1841	MTM1	Stroke
1842	GSTP1	Stroke
1843	PPCS	Stroke
1844	FOXP3	Stroke
1845	PDYN	Stroke
1846	NKX2-6	Stroke
1847	ALOX15	Stroke
1848	MIR93	Stroke
1849	PON3	Stroke
1850	CD59	Stroke
1851	KLKB1	Stroke
1852	RORA	Stroke
1853	ARNT2	Stroke
1854	SYT14	Stroke
1855	KDM5C	Stroke
1856	EXTL3	Stroke
1857	PLAGL1	Stroke
1858	NIPA2	Stroke
1859	CTSF	Stroke
1860	HEXB	Stroke
1861	TPP1	Stroke
1862	ELOVL4	Stroke
1863	NID1	Stroke
1864	EPM2A	Stroke
1865	CLN5	Stroke
1866	NHLRC1	Stroke
1867	DDHD2	Stroke
1868	ARHGEF10	Stroke
1869	ROCK1	Stroke
1870	FLII	Stroke
1871	DYNC2LI1	Stroke
1872	PWAR4	Stroke
1873	TPO	Stroke
1874	SLC22A4	Stroke
1875	MIR486-1	Stroke
1876	UCP1	Stroke
1877	RPL3L	Stroke
1878	MMP10	Stroke
1879	MIR128-2	Stroke
1880	ST2	Stroke
1881	EIF4G1	Stroke
1882	MIR224	Stroke
1883	GNB1	Stroke
1884	RAB3GAP2	Stroke
1885	IL1RL1	Stroke
1886	NPHP3	Stroke
1887	NPHP4	Stroke
1888	SCARNA5	Stroke
1889	CAPN3	Stroke
1890	HSPG2	Stroke
1891	GPHN	Stroke
1892	HSD17B4	Stroke
1893	VEGFC	Stroke
1894	KCNJ8	Stroke
1895	ABCG2	Stroke
1896	PSMA6	Stroke
1897	FURIN	Stroke
1898	TOR1A	Stroke
1899	GFPT1	Stroke
1900	GYPB	Stroke
1901	CNTNAP2	Stroke
1902	PHOX2B	Stroke
1903	PIK3R2	Stroke
1904	LOC129992813	Stroke
1905	TRPM3	Stroke
1906	GATA3	Stroke
1907	KCNJ10	Stroke
1908	PTS	Stroke
1909	PGK1	Stroke
1910	SLC16A1	Stroke
1911	DOCK6	Stroke
1912	ARHGAP31	Stroke
1913	MIR582	Stroke
1914	LGI1	Stroke
1915	ITGAL	Stroke
1916	EYA4	Stroke
1917	PAPPA	Stroke
1918	MEF2C	Stroke
1919	GABRA1	Stroke
1920	DNM3	Stroke
1921	SRPX2	Stroke
1922	SCGB1A1	Stroke
1923	SLC2A2	Stroke
1924	TUBA4A	Stroke
1925	ASPH	Stroke
1926	SLC8A1	Stroke
1927	DHCR7	Stroke
1928	ALAD	Stroke
1929	PEX2	Stroke
1930	PEX14	Stroke
1931	PEX7	Stroke
1932	PEX3	Stroke
1933	PEX26	Stroke
1934	PEX13	Stroke
1935	PEX12	Stroke
1936	MIR196A2	Stroke
1937	AQP4	Stroke
1938	ESAM	Stroke
1939	TNFRSF13B	Stroke
1940	CEACAM5	Stroke
1941	FBL	Stroke
1942	SP6	Stroke
1943	ANGPTL3	Stroke
1944	RAP1A	Stroke
1945	CAPRIN1	Stroke
1946	LZTR1	Stroke
1947	ABCA2	Stroke
1948	S1PR1	Stroke
1949	EP300	Stroke
1950	GCLM	Stroke
1951	PYCR1	Stroke
1952	PNPLA2	Stroke
1953	CYP24A1	Stroke
1954	OPRM1	Stroke
1955	YAP1	Stroke
1956	KDM6A	Stroke
1957	BCKDK	Stroke
1958	KMT2D	Stroke
1959	PMPCB	Stroke
1960	GCSH	Stroke
1961	TMLHE	Stroke
1962	TACR3	Stroke
1963	KISS1	Stroke
1964	MTAP	Stroke
1965	PTGES	Stroke
1966	HADHB	Stroke
1967	GDF10	Stroke
1968	MED23	Stroke
1969	MIR4793	Stroke
1970	LARS1	Stroke
1971	BRD4	Stroke
1972	KCNJ6	Stroke
1973	NECTIN1	Stroke
1974	EIF4A2	Stroke
1975	KDM6B	Stroke
1976	CELF2	Stroke
1977	DLG2	Stroke
1978	KIRREL3	Stroke
1979	STAG1	Stroke
1980	VPS11	Stroke
1981	VRK2	Stroke
1982	TUBGCP6	Stroke
1983	CERT1	Stroke
1984	SETD1B	Stroke
1985	TELO2	Stroke
1986	TRAPPC4	Stroke
1987	UBAP2L	Stroke
1988	UBE4A	Stroke
1989	CTR9	Stroke
1990	ACER3	Stroke
1991	CKAP2L	Stroke
1992	PIGU	Stroke
1993	MAPK8IP2	Stroke
1994	SOBP	Stroke
1995	C1S	Stroke
1996	GRIN2D	Stroke
1997	PTPRD	Stroke
1998	SHMT1	Stroke
[truncated: 9,068 more rows]

## Sheet: Table S4
Table S4: PPI network of intersecting targets.
Node	Identifier	Node_degree
SRC	9606.ENSP00000362680	59
EGFR	9606.ENSP00000275493	47
ESR1	9606.ENSP00000405330	44
PTGS2	9606.ENSP00000356438	43
DRD2	9606.ENSP00000354859	38
GRM5	9606.ENSP00000306138	37
HSP90AA1	9606.ENSP00000335153	37
MMP9	9606.ENSP00000361405	35
GABRA1	9606.ENSP00000393097	31
GRM1	9606.ENSP00000282753	31
GRIA1	9606.ENSP00000428994	30
PPARA	9606.ENSP00000385523	30
ERBB2	9606.ENSP00000269571	29
GRIA2	9606.ENSP00000296526	29
GRM2	9606.ENSP00000378492	29
CYP19A1	9606.ENSP00000379683	28
GRM3	9606.ENSP00000355316	28
CYP1A2	9606.ENSP00000342007	27
DRD1	9606.ENSP00000377353	27
SLC6A4	9606.ENSP00000261707	27
ESR2	9606.ENSP00000343925	26
GABBR2	9606.ENSP00000259455	26
MAOA	9606.ENSP00000340684	26
AR	9606.ENSP00000363822	25
GABRA5	9606.ENSP00000382953	25
MAOB	9606.ENSP00000367309	25
PARP1	9606.ENSP00000355759	24
SLC6A3	9606.ENSP00000270349	24
GABRA2	9606.ENSP00000427603	23
GRIK2	9606.ENSP00000397026	23
GRM8	9606.ENSP00000351142	23
GABBR1	9606.ENSP00000366233	22
GRM7	9606.ENSP00000350348	22
ABCG2	9606.ENSP00000498246	21
CYP2C19	9606.ENSP00000360372	21
GRIK1	9606.ENSP00000327687	21
GRIK5	9606.ENSP00000301218	21
GRM4	9606.ENSP00000440556	20
GRIA4	9606.ENSP00000282499	19
GRM6	9606.ENSP00000497110	19
PGR	9606.ENSP00000325120	19
CNR1	9606.ENSP00000358513	18
GRIK3	9606.ENSP00000362183	18
HDAC6	9606.ENSP00000365804	18
HMGCR	9606.ENSP00000287936	18
PTGS1	9606.ENSP00000354612	18
CYP17A1	9606.ENSP00000358903	17
F2	9606.ENSP00000308541	17
HDAC2	9606.ENSP00000430432	17
SLC6A1	9606.ENSP00000494136	17
CHRM2	9606.ENSP00000399745	16
GRK2	9606.ENSP00000312262	16
MAPK14	9606.ENSP00000229795	16
SLC6A2	9606.ENSP00000219833	16
CTSB	9606.ENSP00000345672	15
DRD4	9606.ENSP00000176183	15
GABRA3	9606.ENSP00000359337	15
SLC1A1	9606.ENSP00000262352	15
C5AR1	9606.ENSP00000347197	14
DRD3	9606.ENSP00000373169	14
FYN	9606.ENSP00000346671	14
HSD11B1	9606.ENSP00000355995	14
HSD17B3	9606.ENSP00000364412	14
PPARD	9606.ENSP00000310928	14
BRD4	9606.ENSP00000263377	13
CHRM1	9606.ENSP00000306490	13
EPHX2	9606.ENSP00000430269	13
SRD5A2	9606.ENSP00000477587	13
TSPO	9606.ENSP00000379563	13
UGT2B7	9606.ENSP00000304811	13
ACHE	9606.ENSP00000303211	12
ALOX5	9606.ENSP00000363512	12
CA2	9606.ENSP00000285379	12
CA9	9606.ENSP00000367608	12
DBH	9606.ENSP00000376776	12
G6PD	9606.ENSP00000377192	12
GLI1	9606.ENSP00000228682	12
HDAC3	9606.ENSP00000302967	12
IDO1	9606.ENSP00000430950	12
MMP1	9606.ENSP00000322788	12
OXTR	9606.ENSP00000324270	12
SCN2A	9606.ENSP00000490107	12
BCHE	9606.ENSP00000264381	11
CA1	9606.ENSP00000430656	11
CA4	9606.ENSP00000300900	11
CACNA1B	9606.ENSP00000360423	11
CTSK	9606.ENSP00000271651	11
DAO	9606.ENSP00000228476	11
EGLN1	9606.ENSP00000355601	11
HSD11B2	9606.ENSP00000316786	11
LCK	9606.ENSP00000477713	11
NR1H4	9606.ENSP00000447149	11
PTPN1	9606.ENSP00000360683	11
SHBG	9606.ENSP00000369816	11
SRD5A1	9606.ENSP00000274192	11
TYR	9606.ENSP00000263321	11
ACLY	9606.ENSP00000466259	10
AKR1B1	9606.ENSP00000285930	10
CYP11B1	9606.ENSP00000292427	10
MMP3	9606.ENSP00000299855	10
TLR9	9606.ENSP00000353874	10
TTR	9606.ENSP00000237014	10
CYP11B2	9606.ENSP00000325822	9
CYP27B1	9606.ENSP00000228606	9
FABP4	9606.ENSP00000256104	9
HPRT1	9606.ENSP00000298556	9
HTR2B	9606.ENSP00000258400	9
NQO1	9606.ENSP00000319788	9
PLG	9606.ENSP00000308938	9
SIRT2	9606.ENSP00000249396	9
ADRA2B	9606.ENSP00000480573	8
ALOX15	9606.ENSP00000293761	8
CA12	9606.ENSP00000178638	8
FOLH1	9606.ENSP00000256999	8
GPBAR1	9606.ENSP00000430886	8
HDAC8	9606.ENSP00000362674	8
SERPINA6	9606.ENSP00000342850	8
TYMS	9606.ENSP00000315644	8
ADORA1	9606.ENSP00000356205	7
CTSL	9606.ENSP00000345344	7
EPHX1	9606.ENSP00000480004	7
FABP3	9606.ENSP00000362817	7
GABRR1	9606.ENSP00000412673	7
GLI2	9606.ENSP00000390436	7
HCAR2	9606.ENSP00000375066	7
KDM5C	9606.ENSP00000364550	7
LTA4H	9606.ENSP00000228740	7
NR1I3	9606.ENSP00000356959	7
PTGES	9606.ENSP00000342385	7
CES1	9606.ENSP00000353720	6
CNR2	9606.ENSP00000363596	6
FABP2	9606.ENSP00000274024	6
FABP5	9606.ENSP00000297258	6
HCRTR1	9606.ENSP00000384387	6
MC4R	9606.ENSP00000299766	6
MTNR1B	9606.ENSP00000257068	6
NPY5R	9606.ENSP00000423917	6
PTPN2	9606.ENSP00000311857	6
CA3	9606.ENSP00000285381	5
CA7	9606.ENSP00000345659	5
FFAR1	9606.ENSP00000246553	5
MIF	9606.ENSP00000215754	5
NPC1L1	9606.ENSP00000289547	5
PTPN22	9606.ENSP00000352833	5
SCN10A	9606.ENSP00000390600	5
SLC22A6	9606.ENSP00000367102	5
SLC6A11	9606.ENSP00000254488	5
SLC6A13	9606.ENSP00000339260	5
TDO2	9606.ENSP00000444788	5
TYMP	9606.ENSP00000379038	5
ADORA3	9606.ENSP00000241356	4
CA13	9606.ENSP00000318912	4
CA6	9606.ENSP00000366654	4
EGLN3	9606.ENSP00000250457	4
HAO1	9606.ENSP00000368066	4
KCNA5	9606.ENSP00000252321	4
PABPC1	9606.ENSP00000313007	4
PHF8	9606.ENSP00000350676	4
PLA2G7	9606.ENSP00000274793	4
PSMB8	9606.ENSP00000364016	4
PTGER2	9606.ENSP00000245457	4
S1PR1	9606.ENSP00000305416	4
S1PR3	9606.ENSP00000365006	4
SPHK2	9606.ENSP00000469158	4
CA14	9606.ENSP00000358107	3
CA5A	9606.ENSP00000498065	3
CES2	9606.ENSP00000499140	3
CHRNA7	9606.ENSP00000407546	3
ERN1	9606.ENSP00000401445	3
GCGR	9606.ENSP00000383558	3
P2RX7	9606.ENSP00000330696	3
SLC6A12	9606.ENSP00000399136	3
TBXA2R	9606.ENSP00000393333	3
CA5B	9606.ENSP00000314099	2
HCRTR2	9606.ENSP00000477548	2
MPI	9606.ENSP00000318318	2
PDE4B	9606.ENSP00000342637	2
POLB	9606.ENSP00000265421	2
HLCS	9606.ENSP00000382071	1
TUBB1	9606.ENSP00000217133	0

## Sheet: Table S5
Table S5: GO enrichment terms of intersecting targets.
GroupID	Category	Term	Description	LogP	Log(q-value)	Genes	Symbols	InTerm_InList
1_Summary	GO Biological Processes	GO:0099537	trans-synaptic signaling	-43.3442	-39.1323	43,134,774,1128,1129,1139,1268,1269,1621,1728,1812,1813,1814,1815,2171,2550,2554,2555,2556,2558,2569,2890,2891,2893,2897,2898,2899,2901,2911,2912,2913,2914,2915,2916,2917,3061,3062,3357,4544,4889,5027,6505,6529,6530,6531,9568,156,140,590,760,766,1956,2534,2918,3156,5021,5743,6532,10013,2064,6326,6336,6538,6714,1610,1901,1903,5142,6539,6540,5770,54583,3320,4129,1586,6715,6716,22933,1432	ACHE,ADORA1,CACNA1B,CHRM1,CHRM2,CHRNA7,CNR1,CNR2,DBH,NQO1,DRD1,DRD2,DRD3,DRD4,FABP5,GABBR1,GABRA1,GABRA2,GABRA3,GABRA5,GABRR1,GRIA1,GRIA2,GRIA4,GRIK1,GRIK2,GRIK3,GRIK5,GRM1,GRM2,GRM3,GRM4,GRM5,GRM6,GRM7,HCRTR1,HCRTR2,HTR2B,MTNR1B,NPY5R,P2RX7,SLC1A1,SLC6A1,SLC6A2,SLC6A3,GABBR2,GRK2,ADORA3,BCHE,CA2,CA7,EGFR,FYN,GRM8,HMGCR,OXTR,PTGS2,SLC6A4,HDAC6,ERBB2,SCN2A,SCN10A,SLC6A11,SRC,DAO,S1PR1,S1PR3,PDE4B,…	79/-
1_Member	GO Biological Processes	GO:0099537	trans-synaptic signaling	-43.3442	-39.1323	43,134,774,1128,1129,1139,1268,1269,1621,1728,1812,1813,1814,1815,2171,2550,2554,2555,2556,2558,2569,2890,2891,2893,2897,2898,2899,2901,2911,2912,2913,2914,2915,2916,2917,3061,3062,3357,4544,4889,5027,6505,6529,6530,6531,9568	ACHE,ADORA1,CACNA1B,CHRM1,CHRM2,CHRNA7,CNR1,CNR2,DBH,NQO1,DRD1,DRD2,DRD3,DRD4,FABP5,GABBR1,GABRA1,GABRA2,GABRA3,GABRA5,GABRR1,GRIA1,GRIA2,GRIA4,GRIK1,GRIK2,GRIK3,GRIK5,GRM1,GRM2,GRM3,GRM4,GRM5,GRM6,GRM7,HCRTR1,HCRTR2,HTR2B,MTNR1B,NPY5R,P2RX7,SLC1A1,SLC6A1,SLC6A2,SLC6A3,GABBR2	46/434
1_Member	GO Biological Processes	GO:0099536	synaptic signaling	-43.1705	-39.1323	43,134,156,774,1128,1129,1139,1268,1269,1621,1728,1812,1813,1814,1815,2171,2550,2554,2555,2556,2558,2569,2890,2891,2893,2897,2898,2899,2901,2911,2912,2913,2914,2915,2916,2917,3061,3062,3357,4544,4889,5027,6505,6529,6530,6531,9568	ACHE,ADORA1,GRK2,CACNA1B,CHRM1,CHRM2,CHRNA7,CNR1,CNR2,DBH,NQO1,DRD1,DRD2,DRD3,DRD4,FABP5,GABBR1,GABRA1,GABRA2,GABRA3,GABRA5,GABRR1,GRIA1,GRIA2,GRIA4,GRIK1,GRIK2,GRIK3,GRIK5,GRM1,GRM2,GRM3,GRM4,GRM5,GRM6,GRM7,HCRTR1,HCRTR2,HTR2B,MTNR1B,NPY5R,P2RX7,SLC1A1,SLC6A1,SLC6A2,SLC6A3,GABBR2	47/469
1_Member	GO Biological Processes	GO:0007268	chemical synaptic transmission	-40.0268	-36.2897	43,134,774,1128,1129,1139,1621,1728,1812,1813,1814,1815,2550,2554,2555,2556,2558,2569,2890,2891,2893,2897,2898,2899,2901,2911,2912,2913,2914,2915,2916,2917,3061,3062,3357,4544,4889,5027,6505,6529,6530,6531,9568	ACHE,ADORA1,CACNA1B,CHRM1,CHRM2,CHRNA7,DBH,NQO1,DRD1,DRD2,DRD3,DRD4,GABBR1,GABRA1,GABRA2,GABRA3,GABRA5,GABRR1,GRIA1,GRIA2,GRIA4,GRIK1,GRIK2,GRIK3,GRIK5,GRM1,GRM2,GRM3,GRM4,GRM5,GRM6,GRM7,HCRTR1,HCRTR2,HTR2B,MTNR1B,NPY5R,P2RX7,SLC1A1,SLC6A1,SLC6A2,SLC6A3,GABBR2	43/414
1_Member	GO Biological Processes	GO:0098916	anterograde trans-synaptic signaling	-40.0268	-36.2897	43,134,774,1128,1129,1139,1621,1728,1812,1813,1814,1815,2550,2554,2555,2556,2558,2569,2890,2891,2893,2897,2898,2899,2901,2911,2912,2913,2914,2915,2916,2917,3061,3062,3357,4544,4889,5027,6505,6529,6530,6531,9568	ACHE,ADORA1,CACNA1B,CHRM1,CHRM2,CHRNA7,DBH,NQO1,DRD1,DRD2,DRD3,DRD4,GABBR1,GABRA1,GABRA2,GABRA3,GABRA5,GABRR1,GRIA1,GRIA2,GRIA4,GRIK1,GRIK2,GRIK3,GRIK5,GRM1,GRM2,GRM3,GRM4,GRM5,GRM6,GRM7,HCRTR1,HCRTR2,HTR2B,MTNR1B,NPY5R,P2RX7,SLC1A1,SLC6A1,SLC6A2,SLC6A3,GABBR2	43/414
1_Member	GO Biological Processes	GO:0099177	regulation of trans-synaptic signaling	-34.5188	-30.8785	43,134,140,590,760,766,774,1128,1129,1139,1268,1269,1812,1813,1814,1956,2171,2534,2569,2890,2891,2893,2897,2898,2899,2901,2911,2912,2913,2914,2915,2916,2917,2918,3156,4889,5021,5743,6505,6529,6532,10013	ACHE,ADORA1,ADORA3,BCHE,CA2,CA7,CACNA1B,CHRM1,CHRM2,CHRNA7,CNR1,CNR2,DRD1,DRD2,DRD3,EGFR,FABP5,FYN,GABRR1,GRIA1,GRIA2,GRIA4,GRIK1,GRIK2,GRIK3,GRIK5,GRM1,GRM2,GRM3,GRM4,GRM5,GRM6,GRM7,GRM8,HMGCR,NPY5R,OXTR,PTGS2,SLC1A1,SLC6A1,SLC6A4,HDAC6	42/519
1_Member	GO Biological Processes	GO:0050804	modulation of chemical synaptic transmission	-33.2792	-29.7182	43,134,140,590,760,766,774,1128,1129,1139,1268,1269,1812,1813,1814,1956,2534,2569,2890,2891,2893,2897,2898,2899,2901,2911,2912,2913,2914,2915,2916,2917,2918,3156,4889,5021,5743,6505,6529,6532,10013	ACHE,ADORA1,ADORA3,BCHE,CA2,CA7,CACNA1B,CHRM1,CHRM2,CHRNA7,CNR1,CNR2,DRD1,DRD2,DRD3,EGFR,FYN,GABRR1,GRIA1,GRIA2,GRIA4,GRIK1,GRIK2,GRIK3,GRIK5,GRM1,GRM2,GRM3,GRM4,GRM5,GRM6,GRM7,GRM8,HMGCR,NPY5R,OXTR,PTGS2,SLC1A1,SLC6A1,SLC6A4,HDAC6	41/518
1_Member	GO Cellular Components	GO:0097060	synaptic membrane	-31.7512	-28.2967	134,140,1128,1129,1139,1268,1269,1812,1813,1956,2064,2550,2554,2555,2556,2558,2569,2890,2891,2893,2897,2898,2899,2901,2911,2912,2913,2915,2917,6326,6336,6529,6530,6531,6532,6538,6714,9568	ADORA1,ADORA3,CHRM1,CHRM2,CHRNA7,CNR1,CNR2,DRD1,DRD2,EGFR,ERBB2,GABBR1,GABRA1,GABRA2,GABRA3,GABRA5,GABRR1,GRIA1,GRIA2,GRIA4,GRIK1,GRIK2,GRIK3,GRIK5,GRM1,GRM2,GRM3,GRM5,GRM7,SCN2A,SCN10A,SLC6A1,SLC6A2,SLC6A3,SLC6A4,SLC6A11,SRC,GABBR2	38/452
1_Member	GO Biological Processes	GO:0051966	regulation of synaptic transmission, glutamatergic	-26.949	-23.6512	134,1268,1812,1813,1814,1956,2897,2898,2899,2911,2912,2913,2914,2915,2916,2917,2918,5021,5743,10013	ADORA1,CNR1,DRD1,DRD2,DRD3,EGFR,GRIK1,GRIK2,GRIK3,GRM1,GRM2,GRM3,GRM4,GRM5,GRM6,GRM7,GRM8,OXTR,PTGS2,HDAC6	20/77
1_Member	GO Cellular Components	GO:0045211	postsynaptic membrane	-26.3302	-23.105	134,1128,1129,1139,1269,1812,1813,2550,2554,2555,2556,2558,2569,2890,2891,2893,2897,2898,2899,2901,2911,2912,2913,2915,2917,6529,6531,6532,6538,9568	ADORA1,CHRM1,CHRM2,CHRNA7,CNR2,DRD1,DRD2,GABBR1,GABRA1,GABRA2,GABRA3,GABRA5,GABRR1,GRIA1,GRIA2,GRIA4,GRIK1,GRIK2,GRIK3,GRIK5,GRM1,GRM2,GRM3,GRM5,GRM7,SLC6A1,SLC6A3,SLC6A4,SLC6A11,GABBR2	30/321
1_Member	GO Cellular Components	GO:0098793	presynapse	-26.1833	-23.0202	134,140,156,1128,1129,1268,1610,1812,1813,1901,1903,2064,2550,2555,2558,2569,2890,2897,2898,2899,2901,2912,2913,2914,2917,4889,5027,5142,6326,6336,6505,6529,6530,6531,6532,6538,6539,6540	ADORA1,ADORA3,GRK2,CHRM1,CHRM2,CNR1,DAO,DRD1,DRD2,S1PR1,S1PR3,ERBB2,GABBR1,GABRA2,GABRA5,GABRR1,GRIA1,GRIK1,GRIK2,GRIK3,GRIK5,GRM2,GRM3,GRM4,GRM7,NPY5R,P2RX7,PDE4B,SCN2A,SCN10A,SLC1A1,SLC6A1,SLC6A2,SLC6A3,SLC6A4,SLC6A11,SLC6A12,SLC6A13	38/640
1_Member	GO Cellular Components	GO:0098794	postsynapse	-25.1208	-22.0368	134,156,1128,1129,1139,1269,1812,1813,1815,2171,2534,2550,2554,2555,2556,2558,2569,2890,2891,2893,2897,2898,2899,2901,2911,2912,2913,2915,2917,5027,5142,5770,6505,6529,6531,6532,6538,6714,9568,54583	ADORA1,GRK2,CHRM1,CHRM2,CHRNA7,CNR2,DRD1,DRD2,DRD4,FABP5,FYN,GABBR1,GABRA1,GABRA2,GABRA3,GABRA5,GABRR1,GRIA1,GRIA2,GRIA4,GRIK1,GRIK2,GRIK3,GRIK5,GRM1,GRM2,GRM3,GRM5,GRM7,P2RX7,PDE4B,PTPN1,SLC1A1,SLC6A1,SLC6A3,SLC6A4,SLC6A11,SRC,GABBR2,EGLN1	40/784
1_Member	GO Cellular Components	GO:0042734	presynaptic membrane	-24.7558	-21.7343	134,140,1128,1129,1268,1812,1813,2064,2550,2558,2569,2890,2897,2898,2899,2901,2912,2913,6326,6336,6529,6530,6532,6538	ADORA1,ADORA3,CHRM1,CHRM2,CNR1,DRD1,DRD2,ERBB2,GABBR1,GABRA5,GABRR1,GRIA1,GRIK1,GRIK2,GRIK3,GRIK5,GRM2,GRM3,SCN2A,SCN10A,SLC6A1,SLC6A2,SLC6A4,SLC6A11	24/181
1_Member	GO Biological Processes	GO:0050805	negative regulation of synaptic transmission	-22.5298	-19.6056	43,134,590,1269,1812,1813,1814,2890,2898,2899,2912,4889,5743,6529,6532	ACHE,ADORA1,BCHE,CNR2,DRD1,DRD2,DRD3,GRIA1,GRIK2,GRIK3,GRM2,NPY5R,PTGS2,SLC6A1,SLC6A4	15/43
1_Member	GO Cellular Components	GO:0030425	dendrite	-19.8285	-17.0455	134,140,1128,1129,1269,1728,1812,1813,1815,2534,2550,2554,2555,2556,2558,2890,2891,2893,2899,2911,2912,2913,2915,2916,2917,3320,3357,4129,5142,6505,6714,10013	ADORA1,ADORA3,CHRM1,CHRM2,CNR2,NQO1,DRD1,DRD2,DRD4,FYN,GABBR1,GABRA1,GABRA2,GABRA3,GABRA5,GRIA1,GRIA2,GRIA4,GRIK3,GRM1,GRM2,GRM3,GRM5,GRM6,GRM7,HSP90AA1,HTR2B,MAOB,PDE4B,SLC1A1,SRC,HDAC6	32/635
1_Member	GO Cellular Components	GO:0097447	dendritic tree	-19.7879	-17.0168	134,140,1128,1129,1269,1728,1812,1813,1815,2534,2550,2554,2555,2556,2558,2890,2891,2893,2899,2911,2912,2913,2915,2916,2917,3320,3357,4129,5142,6505,6714,10013	ADORA1,ADORA3,CHRM1,CHRM2,CNR2,NQO1,DRD1,DRD2,DRD4,FYN,GABBR1,GABRA1,GABRA2,GABRA3,GABRA5,GRIA1,GRIA2,GRIA4,GRIK3,GRM1,GRM2,GRM3,GRM5,GRM6,GRM7,HSP90AA1,HTR2B,MAOB,PDE4B,SLC1A1,SRC,HDAC6	32/637
1_Member	GO Cellular Components	GO:0043025	neuronal cell body	-18.4653	-15.7493	134,774,1129,1269,1586,1728,1813,2534,2555,2558,2890,2891,2893,2898,2899,2915,3320,4129,5027,6505,6529,6530,6531,6714,6715,6716,10013,22933	ADORA1,CACNA1B,CHRM2,CNR2,CYP17A1,NQO1,DRD2,FYN,GABRA2,GABRA5,GRIA1,GRIA2,GRIA4,GRIK2,GRIK3,GRM5,HSP90AA1,MAOB,P2RX7,SLC1A1,SLC6A1,SLC6A2,SLC6A3,SRC,SRD5A1,SRD5A2,HDAC6,SIRT2	28/503
1_Member	GO Cellular Components	GO:0044297	cell body	-17.0483	-14.3992	134,774,1129,1269,1586,1728,1813,2534,2555,2558,2890,2891,2893,2898,2899,2915,3320,4129,5027,6505,6529,6530,6531,6714,6715,6716,10013,22933	ADORA1,CACNA1B,CHRM2,CNR2,CYP17A1,NQO1,DRD2,FYN,GABRA2,GABRA5,GRIA1,GRIA2,GRIA4,GRIK2,GRIK3,GRM5,HSP90AA1,MAOB,P2RX7,SLC1A1,SLC6A1,SLC6A2,SLC6A3,SRC,SRD5A1,SRD5A2,HDAC6,SIRT2	28/570
1_Member	GO Cellular Components	GO:0032279	asymmetric synapse	-11.8633	-9.64793	134,1128,1129,2171,2534,2890,2891,2893,2897,2898,2899,2901,2911,2913,2915,2917,5142,6505,54583	ADORA1,CHRM1,CHRM2,FABP5,FYN,GRIA1,GRIA2,GRIA4,GRIK1,GRIK2,GRIK3,GRIK5,GRM1,GRM3,GRM5,GRM7,PDE4B,SLC1A1,EGLN1	19/376
1_Member	GO Cellular Components	GO:0099572	postsynaptic specialization	-11.4697	-9.27965	1128,2171,2534,2554,2555,2558,2890,2891,2893,2897,2898,2899,2901,2911,2913,2915,5142,6714,54583	CHRM1,FABP5,FYN,GABRA1,GABRA2,GABRA5,GRIA1,GRIA2,GRIA4,GRIK1,GRIK2,GRIK3,GRIK5,GRM1,GRM3,GRM5,PDE4B,SRC,EGLN1	19/396
1_Member	GO Cellular Components	GO:0098978	glutamatergic synapse	-11.1703	-8.99242	1128,1129,1268,1432,1812,1813,1815,1956,2171,2569,2890,2898,2899,2911,2912,2913,2915,5770,6326,6336,6714,54583	CHRM1,CHRM2,CNR1,MAPK14,DRD1,DRD2,DRD4,EGFR,FABP5,GABRR1,GRIA1,GRIK2,GRIK3,GRM1,GRM2,GRM3,GRM5,PTPN1,SCN2A,SCN10A,SRC,EGLN1	22/582
1_Member	GO Cellular Components	GO:0098984	neuron to neuron synapse	-11.1343	-8.97118	134,1128,1129,2171,2534,2890,2891,2893,2897,2898,2899,2901,2911,2913,2915,2917,5142,6505,54583	ADORA1,CHRM1,CHRM2,FABP5,FYN,GRIA1,GRIA2,GRIA4,GRIK1,GRIK2,GRIK3,GRIK5,GRM1,GRM3,GRM5,GRM7,PDE4B,SLC1A1,EGLN1	19/414
1_Member	GO Cellular Components	GO:0030424	axon	-10.1195	-8.04271	134,1128,1129,1268,1586,1813,2555,2890,2899,2912,2913,2917,3320,6326,6336,6505,6529,6530,6531,6714,10013,22933	ADORA1,CHRM1,CHRM2,CNR1,CYP17A1,DRD2,GABRA2,GRIA1,GRIK3,GRM2,GRM3,GRM7,HSP90AA1,SCN2A,SCN10A,SLC1A1,SLC6A1,SLC6A2,SLC6A3,SRC,HDAC6,SIRT2	22/660
1_Member	GO Cellular Components	GO:0014069	postsynaptic density	-8.31731	-6.37948	1128,2171,2534,2890,2891,2893,2897,2898,2899,2901,2911,2913,2915,5142,54583	CHRM1,FABP5,FYN,GRIA1,GRIA2,GRIA4,GRIK1,GRIK2,GRIK3,GRIK5,GRM1,GRM3,GRM5,PDE4B,EGLN1	15/360
1_Member	GO Cellular Components	GO:0043197	dendritic spine	-7.97524	-6.07849	134,1812,1813,2554,2890,2891,2893,2913,2915,5142,6505	ADORA1,DRD1,DRD2,GABRA1,GRIA1,GRIA2,GRIA4,GRM3,GRM5,PDE4B,SLC1A1	11/178
1_Member	GO Cellular Components	GO:0044309	neuron spine	-7.92476	-6.03424	134,1812,1813,2554,2890,2891,2893,2913,2915,5142,6505	ADORA1,DRD1,DRD2,GABRA1,GRIA1,GRIA2,GRIA4,GRM3,GRM5,PDE4B,SLC1A1	11/180
2_Summary	GO Molecular Functions	GO:0030594	neurotransmitter receptor activity	-31.7329	-28.2967	706,1128,1129,1139,1812,1813,1814,1815,2550,2554,2555,2556,2558,2569,2890,2891,2893,2897,2898,2899,2901,2911,2915,3357,134,142,1268,1269,3741,4544,5027,6326,6336,6532,6714,1956,2064,2917,9568,9971,151306,2147,2864,774,6505,5142,6531	TSPO,CHRM1,CHRM2,CHRNA7,DRD1,DRD2,DRD3,DRD4,GABBR1,GABRA1,GABRA2,GABRA3,GABRA5,GABRR1,GRIA1,GRIA2,GRIA4,GRIK1,GRIK2,GRIK3,GRIK5,GRM1,GRM5,HTR2B,ADORA1,PARP1,CNR1,CNR2,KCNA5,MTNR1B,P2RX7,SCN2A,SCN10A,SLC6A4,SRC,EGFR,ERBB2,GRM7,GABBR2,NR1H4,GPBAR1,F2,FFAR1,CACNA1B,SLC1A1,PDE4B,SLC6A3	47/-
2_Member	GO Molecular Functions	GO:0030594	neurotransmitter receptor activity	-31.7329	-28.2967	706,1128,1129,1139,1812,1813,1814,1815,2550,2554,2555,2556,2558,2569,2890,2891,2893,2897,2898,2899,2901,2911,2915,3357	TSPO,CHRM1,CHRM2,CHRNA7,DRD1,DRD2,DRD3,DRD4,GABBR1,GABRA1,GABRA2,GABRA3,GABRA5,GABRR1,GRIA1,GRIA2,GRIA4,GRIK1,GRIK2,GRIK3,GRIK5,GRM1,GRM5,HTR2B	24/97
2_Member	GO Molecular Functions	GO:0098960	postsynaptic neurotransmitter receptor activity	-28.0364	-24.6514	1128,1129,1139,1812,1813,1814,1815,2550,2554,2555,2558,2890,2891,2893,2897,2898,2899,2901,2911,2915	CHRM1,CHRM2,CHRNA7,DRD1,DRD2,DRD3,DRD4,GABBR1,GABRA1,GABRA2,GABRA5,GRIA1,GRIA2,GRIA4,GRIK1,GRIK2,GRIK3,GRIK5,GRM1,GRM5	20/69
2_Member	GO Biological Processes	GO:0042391	regulation of membrane potential	-23.9895	-21.012	134,142,706,1128,1139,1268,1269,1812,1813,1815,2550,2554,2555,2556,2558,2569,2890,2891,2893,2897,2898,2899,2901,2911,2915,3741,4544,5027,6326,6336,6532,6714	ADORA1,PARP1,TSPO,CHRM1,CHRNA7,CNR1,CNR2,DRD1,DRD2,DRD4,GABBR1,GABRA1,GABRA2,GABRA3,GABRA5,GABRR1,GRIA1,GRIA2,GRIA4,GRIK1,GRIK2,GRIK3,GRIK5,GRM1,GRM5,KCNA5,MTNR1B,P2RX7,SCN2A,SCN10A,SLC6A4,SRC	32/463
2_Member	GO Biological Processes	GO:0060078	regulation of postsynaptic membrane potential	-23.6316	-20.6726	134,1128,1139,1813,1815,2550,2554,2555,2556,2558,2890,2891,2893,2897,2898,2899,2901,2911,2915,5027	ADORA1,CHRM1,CHRNA7,DRD2,DRD4,GABBR1,GABRA1,GABRA2,GABRA3,GABRA5,GRIA1,GRIA2,GRIA4,GRIK1,GRIK2,GRIK3,GRIK5,GRM1,GRM5,P2RX7	20/109
2_Member	GO Molecular Functions	GO:0005230	extracellular ligand-gated monoatomic ion channel activity	-16.9508	-14.3105	1139,2554,2555,2556,2558,2569,2890,2891,2893,2897,2898,2899,2901,5027	CHRNA7,GABRA1,GABRA2,GABRA3,GABRA5,GABRR1,GRIA1,GRIA2,GRIA4,GRIK1,GRIK2,GRIK3,GRIK5,P2RX7	14/73
2_Member	GO Molecular Functions	GO:0022824	transmitter-gated monoatomic ion channel activity	-16.2205	-13.6371	1139,2554,2555,2556,2558,2569,2890,2891,2893,2897,2898,2899,2901	CHRNA7,GABRA1,GABRA2,GABRA3,GABRA5,GABRR1,GRIA1,GRIA2,GRIA4,GRIK1,GRIK2,GRIK3,GRIK5	13/63
2_Member	GO Molecular Functions	GO:0022835	transmitter-gated channel activity	-16.2205	-13.6371	1139,2554,2555,2556,2558,2569,2890,2891,2893,2897,2898,2899,2901	CHRNA7,GABRA1,GABRA2,GABRA3,GABRA5,GABRR1,GRIA1,GRIA2,GRIA4,GRIK1,GRIK2,GRIK3,GRIK5	13/63
2_Member	GO Molecular Functions	GO:0099529	neurotransmitter receptor activity involved in regulation of postsynaptic membrane potential	-15.2243	-12.7239	1139,2550,2554,2555,2558,2890,2891,2893,2897,2898,2899,2901	CHRNA7,GABBR1,GABRA1,GABRA2,GABRA5,GRIA1,GRIA2,GRIA4,GRIK1,GRIK2,GRIK3,GRIK5	12/56
2_Member	GO Biological Processes	GO:0099505	regulation of presynaptic membrane potential	-14.7691	-12.3163	2550,2555,2558,2569,2890,2893,2898,2899,2901,6336	GABBR1,GABRA2,GABRA5,GABRR1,GRIA1,GRIA4,GRIK2,GRIK3,GRIK5,SCN10A	10/31
2_Member	GO Molecular Functions	GO:1904315	transmitter-gated monoatomic ion channel activity involved in regulation of postsynaptic membrane potential	-13.8314	-11.4216	1139,2554,2555,2558,2890,2891,2893,2897,2898,2899,2901	CHRNA7,GABRA1,GABRA2,GABRA5,GRIA1,GRIA2,GRIA4,GRIK1,GRIK2,GRIK3,GRIK5	11/53
2_Member	GO Molecular Functions	GO:0099507	ligand-gated monoatomic ion channel activity involved in regulation of presynaptic membrane potential	-13.7836	-11.3789	2555,2558,2569,2890,2893,2898,2899,2901	GABRA2,GABRA5,GABRR1,GRIA1,GRIA4,GRIK2,GRIK3,GRIK5	8/16
2_Member	GO Cellular Components	GO:0043235	receptor complex	-13.6396	-11.2399	1139,1812,1813,1956,2064,2550,2554,2555,2556,2558,2569,2890,2891,2893,2897,2898,2899,2901,2911,2917,3357,9568,9971,151306	CHRNA7,DRD1,DRD2,EGFR,ERBB2,GABBR1,GABRA1,GABRA2,GABRA3,GABRA5,GABRR1,GRIA1,GRIA2,GRIA4,GRIK1,GRIK2,GRIK3,GRIK5,GRM1,GRM7,HTR2B,GABBR2,NR1H4,GPBAR1	24/542
2_Member	GO Biological Processes	GO:1990806	ligand-gated ion channel signaling pathway	-11.6475	-9.43539	2147,2864,2890,2891,2893,2897,2898,2899,2901	F2,FFAR1,GRIA1,GRIA2,GRIA4,GRIK1,GRIK2,GRIK3,GRIK5	9/41
2_Member	GO Molecular Functions	GO:0005216	monoatomic ion channel activity	-11.4816	-9.28854	774,1139,2554,2555,2556,2558,2569,2890,2891,2893,2897,2898,2899,2901,3741,5027,6326,6336,6505,6532	CACNA1B,CHRNA7,GABRA1,GABRA2,GABRA3,GABRA5,GABRR1,GRIA1,GRIA2,GRIA4,GRIK1,GRIK2,GRIK3,GRIK5,KCNA5,P2RX7,SCN2A,SCN10A,SLC1A1,SLC6A4	20/448
2_Member	GO Molecular Functions	GO:0015276	ligand-gated monoatomic ion channel activity	-11.1557	-8.98771	1139,2554,2555,2556,2558,2569,2890,2891,2893,2897,2898,2899,2901,5027	CHRNA7,GABRA1,GABRA2,GABRA3,GABRA5,GABRR1,GRIA1,GRIA2,GRIA4,GRIK1,GRIK2,GRIK3,GRIK5,P2RX7	14/186
2_Member	GO Molecular Functions	GO:0004970	glutamate-gated receptor activity	-11.1538	-8.98771	2890,2891,2893,2897,2898,2899,2901	GRIA1,GRIA2,GRIA4,GRIK1,GRIK2,GRIK3,GRIK5	7/18
2_Member	GO Molecular Functions	GO:0022834	ligand-gated channel activity	-11.0928	-8.93362	1139,2554,2555,2556,2558,2569,2890,2891,2893,2897,2898,2899,2901,5027	CHRNA7,GABRA1,GABRA2,GABRA3,GABRA5,GABRR1,GRIA1,GRIA2,GRIA4,GRIK1,GRIK2,GRIK3,GRIK5,P2RX7	14/188
2_Member	GO Cellular Components	GO:0034702	monoatomic ion channel complex	-11.0652	-8.91063	774,1139,2554,2555,2556,2558,2569,2890,2891,2893,2897,2898,2899,2901,3741,5142,6326,6336	CACNA1B,CHRNA7,GABRA1,GABRA2,GABRA3,GABRA5,GABRR1,GRIA1,GRIA2,GRIA4,GRIK1,GRIK2,GRIK3,GRIK5,KCNA5,PDE4B,SCN2A,SCN10A	18/366
2_Member	GO Molecular Functions	GO:0022836	gated channel activity	-11.0446	-8.89286	774,1139,2554,2555,2556,2558,2569,2890,2891,2893,2897,2898,2899,2901,3741,5027,6336	CACNA1B,CHRNA7,GABRA1,GABRA2,GABRA3,GABRA5,GABRR1,GRIA1,GRIA2,GRIA4,GRIK1,GRIK2,GRIK3,GRIK5,KCNA5,P2RX7,SCN10A	17/318
2_Member	GO Cellular Components	GO:0099634	postsynaptic specialization membrane	-10.9547	-8.82767	1128,2554,2555,2558,2890,2891,2893,2897,2898,2899,2901,2911,2915	CHRM1,GABRA1,GABRA2,GABRA5,GRIA1,GRIA2,GRIA4,GRIK1,GRIK2,GRIK3,GRIK5,GRM1,GRM5	13/156
2_Member	GO Molecular Functions	GO:0015267	channel activity	-10.4699	-8.37368	774,1139,2554,2555,2556,2558,2569,2890,2891,2893,2897,2898,2899,2901,3741,5027,6326,6336,6505,6532	CACNA1B,CHRNA7,GABRA1,GABRA2,GABRA3,GABRA5,GABRR1,GRIA1,GRIA2,GRIA4,GRIK1,GRIK2,GRIK3,GRIK5,KCNA5,P2RX7,SCN2A,SCN10A,SLC1A1,SLC6A4	20/510
2_Member	GO Molecular Functions	GO:0022803	passive transmembrane transporter activity	-10.4699	-8.37368	774,1139,2554,2555,2556,2558,2569,2890,2891,2893,2897,2898,2899,2901,3741,5027,6326,6336,6505,6532	CACNA1B,CHRNA7,GABRA1,GABRA2,GABRA3,GABRA5,GABRR1,GRIA1,GRIA2,GRIA4,GRIK1,GRIK2,GRIK3,GRIK5,KCNA5,P2RX7,SCN2A,SCN10A,SLC1A1,SLC6A4	20/510
2_Member	GO Biological Processes	GO:0035235	ionotropic glutamate receptor signaling pathway	-9.72766	-7.68728	2890,2891,2893,2897,2898,2899,2901	GRIA1,GRIA2,GRIA4,GRIK1,GRIK2,GRIK3,GRIK5	7/27
2_Member	GO Biological Processes	GO:0035249	synaptic transmission, glutamatergic	-9.46377	-7.4426	1812,2890,2891,2893,2897,2898,2899,2901	DRD1,GRIA1,GRIA2,GRIA4,GRIK1,GRIK2,GRIK3,GRIK5	8/47
2_Member	GO Cellular Components	GO:1902495	transmembrane transporter complex	-8.83319	-6.85189	774,1139,2554,2555,2556,2558,2569,2890,2891,2893,2897,2898,2899,2901,3741,5142,6326,6336	CACNA1B,CHRNA7,GABRA1,GABRA2,GABRA3,GABRA5,GABRR1,GRIA1,GRIA2,GRIA4,GRIK1,GRIK2,GRIK3,GRIK5,KCNA5,PDE4B,SCN2A,SCN10A	18/503
2_Member	GO Cellular Components	GO:1990351	transporter complex	-8.47763	-6.52756	774,1139,2554,2555,2556,2558,2569,2890,2891,2893,2897,2898,2899,2901,3741,5142,6326,6336	CACNA1B,CHRNA7,GABRA1,GABRA2,GABRA3,GABRA5,GABRR1,GRIA1,GRIA2,GRIA4,GRIK1,GRIK2,GRIK3,GRIK5,KCNA5,PDE4B,SCN2A,SCN10A	18/530
2_Member	GO Cellular Components	GO:0098797	plasma membrane protein complex	-8.47022	-6.52192	774,1139,1812,1813,1956,2064,2550,2890,2891,2893,2897,2898,2899,2901,2911,3741,5142,6326,6336,6531,9568	CACNA1B,CHRNA7,DRD1,DRD2,EGFR,ERBB2,GABBR1,GRIA1,GRIA2,GRIA4,GRIK1,GRIK2,GRIK3,GRIK5,GRM1,KCNA5,PDE4B,SCN2A,SCN10A,SLC6A3,GABBR2	21/736
2_Member	GO Cellular Components	GO:0008328	ionotropic glutamate receptor complex	-8.35469	-6.40815	2890,2891,2893,2897,2898,2899,2901	GRIA1,GRIA2,GRIA4,GRIK1,GRIK2,GRIK3,GRIK5	7/41
2_Member	GO Cellular Components	GO:0098839	postsynaptic density membrane	-8.34214	-6.39911	1128,2890,2891,2893,2897,2898,2899,2901,2911,2915	CHRM1,GRIA1,GRIA2,GRIA4,GRIK1,GRIK2,GRIK3,GRIK5,GRM1,GRM5	10/126
2_Member	GO Cellular Components	GO:0034706	sodium channel complex	-8.30154	-6.36714	2897,2898,2899,2901,6326,6336	GRIK1,GRIK2,GRIK3,GRIK5,SCN2A,SCN10A	6/24
2_Member	GO Molecular Functions	GO:0015277	kainate selective glutamate receptor activity	-8.2213	-6.30021	2897,2898,2899,2901	GRIK1,GRIK2,GRIK3,GRIK5	4/5
2_Member	GO Cellular Components	GO:0032983	kainate selective glutamate receptor complex	-8.2213	-6.30021	2897,2898,2899,2901	GRIK1,GRIK2,GRIK3,GRIK5	4/5
2_Member	GO Cellular Components	GO:0098878	neurotransmitter receptor complex	-7.98883	-6.09051	2890,2891,2893,2897,2898,2899,2901	GRIA1,GRIA2,GRIA4,GRIK1,GRIK2,GRIK3,GRIK5	7/46
2_Member	GO Cellular Components	GO:0098802	plasma membrane signaling receptor complex	-7.96144	-6.06781	1139,1812,1813,2064,2550,2890,2891,2893,2897,2898,2899,2901,2911,9568	CHRNA7,DRD1,DRD2,ERBB2,GABBR1,GRIA1,GRIA2,GRIA4,GRIK1,GRIK2,GRIK3,GRIK5,GRM1,GABBR2	14/326
2_Member	GO Molecular Functions	GO:0022849	glutamate-gated calcium ion channel activity	-6.82799	-5.04265	2890,2897,2898,2899	GRIA1,GRIK1,GRIK2,GRIK3	4/9
2_Member	GO Molecular Functions	GO:0005272	sodium channel activity	-6.23284	-4.52584	2897,2898,2899,2901,6326,6336	GRIK1,GRIK2,GRIK3,GRIK5,SCN2A,SCN10A	6/51
2_Member	GO Molecular Functions	GO:0099094	ligand-gated monoatomic cation channel activity	-5.78473	-4.12036	1139,2890,2891,2897,2898,2899,2901,5027	CHRNA7,GRIA1,GRIA2,GRIK1,GRIK2,GRIK3,GRIK5,P2RX7	8/136
2_Member	GO Molecular Functions	GO:0015280	ligand-gated sodium channel activity	-5.46083	-3.84093	2897,2898,2899,2901	GRIK1,GRIK2,GRIK3,GRIK5	4/18
2_Member	GO Cellular Components	GO:0034703	cation channel complex	-5.01239	-3.4462	774,2897,2898,2899,2901,3741,5142,6326,6336	CACNA1B,GRIK1,GRIK2,GRIK3,GRIK5,KCNA5,PDE4B,SCN2A,SCN10A	9/228
2_Member	GO Molecular Functions	GO:0099604	ligand-gated calcium channel activity	-4.59307	-3.076	2890,2897,2898,2899	GRIA1,GRIK1,GRIK2,GRIK3	4/29
2_Member	GO Molecular Functions	GO:0005262	calcium channel activity	-3.86289	-2.42729	774,1139,2890,2897,2898,2899	CACNA1B,CHRNA7,GRIA1,GRIK1,GRIK2,GRIK3	6/131
2_Member	GO Molecular Functions	GO:0015085	calcium ion transmembrane transporter activity	-3.59099	-2.19228	774,1139,2890,2897,2898,2899	CACNA1B,CHRNA7,GRIA1,GRIK1,GRIK2,GRIK3	6/147
2_Member	GO Cellular Components	GO:0034705	potassium channel complex	-3.47528	-2.09518	2897,2898,2899,2901,3741	GRIK1,GRIK2,GRIK3,GRIK5,KCNA5	5/100
2_Member	GO Biological Processes	GO:0019722	calcium-mediated signaling	-3.26826	-1.90897	2890,2897,2898,2899,3357,5027	GRIA1,GRIK1,GRIK2,GRIK3,HTR2B,P2RX7	6/169
2_Member	GO Molecular Functions	GO:0005267	potassium channel activity	-3.04922	-1.7224	2897,2898,2899,2901,3741	GRIK1,GRIK2,GRIK3,GRIK5,KCNA5	5/124
2_Member	GO Molecular Functions	GO:0015079	potassium ion transmembrane transporter activity	-2.56191	-1.30546	2897,2898,2899,2901,3741	GRIK1,GRIK2,GRIK3,GRIK5,KCNA5	5/160
3_Summary	GO Biological Processes	GO:0009410	response to xenobiotic stimulus	-27.2136	-23.8744	590,706,768,1544,1557,1728,1812,1813,1814,1956,2052,2890,3066,3291,3320,3357,3932,4129,5021,5027,5142,5743,6505,6530,6531,6532,6538,6714,6715,6716,6915,7298,7364,8824	BCHE,TSPO,CA9,CYP1A2,CYP2C19,NQO1,DRD1,DRD2,DRD3,EGFR,EPHX1,GRIA1,HDAC2,HSD11B2,HSP90AA1,HTR2B,LCK,MAOB,OXTR,P2RX7,PDE4B,PTGS2,SLC1A1,SLC6A2,SLC6A3,SLC6A4,SLC6A11,SRC,SRD5A1,SRD5A2,TBXA2R,TYMS,UGT2B7,CES2	34/-
3_Member	GO Biological Processes	GO:0009410	response to xenobiotic stimulus	-27.2136	-23.8744	590,706,768,1544,1557,1728,1812,1813,1814,1956,2052,2890,3066,3291,3320,3357,3932,4129,5021,5027,5142,5743,6505,6530,6531,6532,6538,6714,6715,6716,6915,7298,7364,8824	BCHE,TSPO,CA9,CYP1A2,CYP2C19,NQO1,DRD1,DRD2,DRD3,EGFR,EPHX1,GRIA1,HDAC2,HSD11B2,HSP90AA1,HTR2B,LCK,MAOB,OXTR,P2RX7,PDE4B,PTGS2,SLC1A1,SLC6A2,SLC6A3,SLC6A4,SLC6A11,SRC,SRD5A1,SRD5A2,TBXA2R,TYMS,UGT2B7,CES2	34/437
3_Member	GO Biological Processes	GO:0071466	cellular response to xenobiotic stimulus	-5.52645	-3.90239	590,1544,1557,1728,1956,2052,5142,7364,8824	BCHE,CYP1A2,CYP2C19,NQO1,EGFR,EPHX1,PDE4B,UGT2B7,CES2	9/197
3_Member	GO Biological Processes	GO:0006805	xenobiotic metabolic process	-4.94182	-3.38649	590,1544,1557,1728,2052,7364,8824	BCHE,CYP1A2,CYP2C19,NQO1,EPHX1,UGT2B7,CES2	7/127
4_Summary	GO Molecular Functions	GO:0008066	glutamate receptor activity	-26.7845	-23.5245	2890,2891,2893,2897,2898,2899,2901,2911,2912,2913,2914,2915,2916,2917,2918,2534,6505,134,1128,1129,1268,1269,1812,1813,1814,1815,1901,1903,2550,2642,4160,5732,6915,9568,151306	GRIA1,GRIA2,GRIA4,GRIK1,GRIK2,GRIK3,GRIK5,GRM1,GRM2,GRM3,GRM4,GRM5,GRM6,GRM7,GRM8,FYN,SLC1A1,ADORA1,CHRM1,CHRM2,CNR1,CNR2,DRD1,DRD2,DRD3,DRD4,S1PR1,S1PR3,GABBR1,GCGR,MC4R,PTGER2,TBXA2R,GABBR2,GPBAR1	35/-
4_Member	GO Molecular Functions	GO:0008066	glutamate receptor activity	-26.7845	-23.5245	2890,2891,2893,2897,2898,2899,2901,2911,2912,2913,2914,2915,2916,2917,2918	GRIA1,GRIA2,GRIA4,GRIK1,GRIK2,GRIK3,GRIK5,GRM1,GRM2,GRM3,GRM4,GRM5,GRM6,GRM7,GRM8	15/26
4_Member	GO Biological Processes	GO:0007215	glutamate receptor signaling pathway	-25.4357	-22.3257	2534,2890,2891,2893,2897,2898,2899,2901,2911,2912,2913,2914,2915,2916,2917,2918,6505	FYN,GRIA1,GRIA2,GRIA4,GRIK1,GRIK2,GRIK3,GRIK5,GRM1,GRM2,GRM3,GRM4,GRM5,GRM6,GRM7,GRM8,SLC1A1	17/49
4_Member	GO Biological Processes	GO:0007188	adenylate cyclase-modulating G protein-coupled receptor signaling pathway	-25.4345	-22.3257	134,1128,1129,1268,1269,1812,1813,1814,1815,1901,1903,2550,2642,2899,2911,2912,2913,2914,2915,2916,2917,2918,4160,5732,6915,9568,151306	ADORA1,CHRM1,CHRM2,CNR1,CNR2,DRD1,DRD2,DRD3,DRD4,S1PR1,S1PR3,GABBR1,GCGR,GRIK3,GRM1,GRM2,GRM3,GRM4,GRM5,GRM6,GRM7,GRM8,MC4R,PTGER2,TBXA2R,GABBR2,GPBAR1	27/249
4_Member	GO Biological Processes	GO:0007193	adenylate cyclase-inhibiting G protein-coupled receptor signaling pathway	-24.7881	-21.7343	134,1128,1129,1813,1814,1815,1901,1903,2550,2899,2911,2912,2913,2914,2915,2916,2917,2918,9568	ADORA1,CHRM1,CHRM2,DRD2,DRD3,DRD4,S1PR1,S1PR3,GABBR1,GRIK3,GRM1,GRM2,GRM3,GRM4,GRM5,GRM6,GRM7,GRM8,GABBR2	19/80
4_Member	GO Molecular Functions	GO:0001640	adenylate cyclase inhibiting G protein-coupled glutamate receptor activity	-20.1212	-17.3135	2899,2911,2912,2913,2914,2915,2916,2917,2918	GRIK3,GRM1,GRM2,GRM3,GRM4,GRM5,GRM6,GRM7,GRM8	9/9
4_Member	GO Biological Processes	GO:0007196	adenylate cyclase-inhibiting G protein-coupled glutamate receptor signaling pathway	-20.1212	-17.3135	2899,2911,2912,2913,2914,2915,2916,2917,2918	GRIK3,GRM1,GRM2,GRM3,GRM4,GRM5,GRM6,GRM7,GRM8	9/9
4_Member	GO Molecular Functions	GO:0098988	G protein-coupled glutamate receptor activity	-20.1212	-17.3135	2899,2911,2912,2913,2914,2915,2916,2917,2918	GRIK3,GRM1,GRM2,GRM3,GRM4,GRM5,GRM6,GRM7,GRM8	9/9
4_Member	GO Biological Processes	GO:0007216	G protein-coupled glutamate receptor signaling pathway	-18.9029	-16.1547	2534,2899,2911,2912,2913,2914,2915,2916,2917,2918	FYN,GRIK3,GRM1,GRM2,GRM3,GRM4,GRM5,GRM6,GRM7,GRM8	10/15
5_Summary	GO Biological Processes	GO:1901615	organic hydroxy compound metabolic process	-26.2268	-23.0337	47,231,246,1066,1508,1513,1544,1584,1585,1588,1594,1610,1621,1728,1812,1813,1814,2539,3156,3251,3291,3293,4128,4129,5467,6505,6531,6715,6716,7299,9971,29881,54363,56848,706,866,1557,1586,2099,3290,7364,240,3620,4048,4282,5465,5742,5743,9536,2171,5027,9429	ACLY,AKR1B1,ALOX15,CES1,CTSB,CTSK,CYP1A2,CYP11B1,CYP11B2,CYP19A1,CYP27B1,DAO,DBH,NQO1,DRD1,DRD2,DRD3,G6PD,HMGCR,HPRT1,HSD11B2,HSD17B3,MAOA,MAOB,PPARD,SLC1A1,SLC6A3,SRD5A1,SRD5A2,TYR,NR1H4,NPC1L1,HAO1,SPHK2,TSPO,SERPINA6,CYP2C19,CYP17A1,ESR1,HSD11B1,UGT2B7,ALOX5,IDO1,LTA4H,MIF,PPARA,PTGS1,PTGS2,PTGES,FABP5,P2RX7,ABCG2	52/-
5_Member	GO Biological Processes	GO:1901615	organic hydroxy compound metabolic process	-26.2268	-23.0337	47,231,246,1066,1508,1513,1544,1584,1585,1588,1594,1610,1621,1728,1812,1813,1814,2539,3156,3251,3291,3293,4128,4129,5467,6505,6531,6715,6716,7299,9971,29881,54363,56848	ACLY,AKR1B1,ALOX15,CES1,CTSB,CTSK,CYP1A2,CYP11B1,CYP11B2,CYP19A1,CYP27B1,DAO,DBH,NQO1,DRD1,DRD2,DRD3,G6PD,HMGCR,HPRT1,HSD11B2,HSD17B3,MAOA,MAOB,PPARD,SLC1A1,SLC6A3,SRD5A1,SRD5A2,TYR,NR1H4,NPC1L1,HAO1,SPHK2	34/468
5_Member	GO Biological Processes	GO:0008202	steroid metabolic process	-21.0546	-18.1925	47,231,706,866,1066,1544,1557,1584,1585,1586,1588,1594,2099,2539,3156,3290,3291,3293,5467,6715,6716,7364,9971,29881	ACLY,AKR1B1,TSPO,SERPINA6,CES1,CYP1A2,CYP2C19,CYP11B1,CYP11B2,CYP17A1,CYP19A1,CYP27B1,ESR1,G6PD,HMGCR,HSD11B1,HSD11B2,HSD17B3,PPARD,SRD5A1,SRD5A2,UGT2B7,NR1H4,NPC1L1	24/257
5_Member	GO Biological Processes	GO:0044283	small molecule biosynthetic process	-17.174	-14.516	47,231,240,246,1066,1544,1584,1585,1588,1594,1621,2539,3156,3251,3293,3620,4048,4282,5465,5742,5743,6716,9536,29881,54363,56848	ACLY,AKR1B1,ALOX5,ALOX15,CES1,CYP1A2,CYP11B1,CYP11B2,CYP19A1,CYP27B1,DBH,G6PD,HMGCR,HPRT1,HSD17B3,IDO1,LTA4H,MIF,PPARA,PTGS1,PTGS2,SRD5A2,PTGES,NPC1L1,HAO1,SPHK2	26/466
5_Member	GO Biological Processes	GO:0008610	lipid biosynthetic process	-15.4616	-12.9148	47,231,240,246,706,1066,1544,1584,1585,1586,1588,1594,2171,2539,3156,3293,4282,5027,5467,5742,5743,6715,6716,9429,9536,29881,56848	ACLY,AKR1B1,ALOX5,ALOX15,TSPO,CES1,CYP1A2,CYP11B1,CYP11B2,CYP17A1,CYP19A1,CYP27B1,FABP5,G6PD,HMGCR,HSD17B3,MIF,P2RX7,PPARD,PTGS1,PTGS2,SRD5A1,SRD5A2,ABCG2,PTGES,NPC1L1,SPHK2	27/602
5_Member	GO Biological Processes	GO:0006694	steroid biosynthetic process	-15.4331	-12.8932	47,231,706,1066,1584,1585,1586,1588,1594,2539,3156,3293,6715,6716,29881	ACLY,AKR1B1,TSPO,CES1,CYP11B1,CYP11B2,CYP17A1,CYP19A1,CYP27B1,G6PD,HMGCR,HSD17B3,SRD5A1,SRD5A2,NPC1L1	15/116
5_Member	GO Biological Processes	GO:1901617	organic hydroxy compound biosynthetic process	-15.2961	-12.7829	47,246,1066,1584,1585,1588,1594,1610,1621,2539,3156,3293,6531,6716,7299,29881,56848	ACLY,ALOX15,CES1,CYP11B1,CYP11B2,CYP19A1,CYP27B1,DAO,DBH,G6PD,HMGCR,HSD17B3,SLC6A3,SRD5A2,TYR,NPC1L1,SPHK2	17/175
5_Member	GO Biological Processes	GO:0046165	alcohol biosynthetic process	-9.50803	-7.48477	47,1066,1584,1585,1594,1621,2539,3156,29881,56848	ACLY,CES1,CYP11B1,CYP11B2,CYP27B1,DBH,G6PD,HMGCR,NPC1L1,SPHK2	10/96
5_Member	GO Biological Processes	GO:0006066	alcohol metabolic process	-9.12437	-7.12756	47,231,1066,1544,1584,1585,1594,1621,2539,3156,3291,5467,29881,54363,56848	ACLY,AKR1B1,CES1,CYP1A2,CYP11B1,CYP11B2,CYP27B1,DBH,G6PD,HMGCR,HSD11B2,PPARD,NPC1L1,HAO1,SPHK2	15/314
5_Member	GO Biological Processes	GO:0016125	sterol metabolic process	-8.178	-6.26528	47,1066,1544,1584,1585,1588,2539,3156,5467,29881	ACLY,CES1,CYP1A2,CYP11B1,CYP11B2,CYP19A1,G6PD,HMGCR,PPARD,NPC1L1	10/131
5_Member	GO Biological Processes	GO:1902652	secondary alcohol metabolic process	-8.178	-6.26528	47,1066,1544,1584,1585,1594,2539,3156,5467,29881	ACLY,CES1,CYP1A2,CYP11B1,CYP11B2,CYP27B1,G6PD,HMGCR,PPARD,NPC1L1	10/131
5_Member	GO Biological Processes	GO:0008203	cholesterol metabolic process	-7.34718	-5.51174	47,1066,1544,1584,1585,2539,3156,5467,29881	ACLY,CES1,CYP1A2,CYP11B1,CYP11B2,G6PD,HMGCR,PPARD,NPC1L1	9/120
5_Member	GO Biological Processes	GO:0006695	cholesterol biosynthetic process	-5.58149	-3.94812	47,1066,2539,3156,29881	ACLY,CES1,G6PD,HMGCR,NPC1L1	5/37
5_Member	GO Biological Processes	GO:1902653	secondary alcohol biosynthetic process	-5.58149	-3.94812	47,1066,2539,3156,29881	ACLY,CES1,G6PD,HMGCR,NPC1L1	5/37
5_Member	GO Biological Processes	GO:0016126	sterol biosynthetic process	-5.19966	-3.60861	47,1066,2539,3156,29881	ACLY,CES1,G6PD,HMGCR,NPC1L1	5/44
6_Summary	GO Biological Processes	GO:0003013	circulatory system process	-24.7513	-21.7343	134,151,156,367,1268,1584,1585,1621,1812,1813,1814,1956,2171,2534,2642,3291,3357,3741,4544,5021,5465,5467,5742,5743,5770,6326,6336,6505,6529,6532,6540,6714,6915,9429,246,3320,5027,10013,1129	ADORA1,ADRA2B,GRK2,AR,CNR1,CYP11B1,CYP11B2,DBH,DRD1,DRD2,DRD3,EGFR,FABP5,FYN,GCGR,HSD11B2,HTR2B,KCNA5,MTNR1B,OXTR,PPARA,PPARD,PTGS1,PTGS2,PTPN1,SCN2A,SCN10A,SLC1A1,SLC6A1,SLC6A4,SLC6A13,SRC,TBXA2R,ABCG2,ALOX15,HSP90AA1,P2RX7,HDAC6,CHRM2	39/-
6_Member	GO Biological Processes	GO:0003013	circulatory system process	-24.7513	-21.7343	134,151,156,367,1268,1584,1585,1621,1812,1813,1814,1956,2171,2534,2642,3291,3357,3741,4544,5021,5465,5467,5742,5743,5770,6326,6336,6505,6529,6532,6540,6714,6915,9429	ADORA1,ADRA2B,GRK2,AR,CNR1,CYP11B1,CYP11B2,DBH,DRD1,DRD2,DRD3,EGFR,FABP5,FYN,GCGR,HSD11B2,HTR2B,KCNA5,MTNR1B,OXTR,PPARA,PPARD,PTGS1,PTGS2,PTPN1,SCN2A,SCN10A,SLC1A1,SLC6A1,SLC6A4,SLC6A13,SRC,TBXA2R,ABCG2	34/519
6_Member	GO Biological Processes	GO:0008015	blood circulation	-21.4526	-18.5605	134,151,156,367,1268,1584,1585,1621,1812,1813,1814,1956,2642,3291,3357,3741,4544,5021,5465,5467,5742,5743,5770,6326,6336,6505,6532,6714,6915	ADORA1,ADRA2B,GRK2,AR,CNR1,CYP11B1,CYP11B2,DBH,DRD1,DRD2,DRD3,EGFR,GCGR,HSD11B2,HTR2B,KCNA5,MTNR1B,OXTR,PPARA,PPARD,PTGS1,PTGS2,PTPN1,SCN2A,SCN10A,SLC1A1,SLC6A4,SRC,TBXA2R	29/429
6_Member	GO Biological Processes	GO:0003018	vascular process in circulatory system	-14.2107	-11.7852	134,151,1621,1812,1956,2171,3357,3741,4544,5021,5467,5743,6505,6529,6532,6540,6714,6915,9429	ADORA1,ADRA2B,DBH,DRD1,EGFR,FABP5,HTR2B,KCNA5,MTNR1B,OXTR,PPARD,PTGS2,SLC1A1,SLC6A1,SLC6A4,SLC6A13,SRC,TBXA2R,ABCG2	19/278
6_Member	GO Biological Processes	GO:0008217	regulation of blood pressure	-13.2991	-10.933	134,151,367,1268,1584,1585,1813,1814,2642,3291,5021,5465,5742,5743,5770,6915	ADORA1,ADRA2B,AR,CNR1,CYP11B1,CYP11B2,DRD2,DRD3,GCGR,HSD11B2,OXTR,PPARA,PTGS1,PTGS2,PTPN1,TBXA2R	16/194
6_Member	GO Biological Processes	GO:0035296	regulation of tube diameter	-10.9547	-8.82767	134,151,1621,1812,1956,3357,3741,4544,5021,5467,5743,6532,6915	ADORA1,ADRA2B,DBH,DRD1,EGFR,HTR2B,KCNA5,MTNR1B,OXTR,PPARD,PTGS2,SLC6A4,TBXA2R	13/156
6_Member	GO Biological Processes	GO:0097746	blood vessel diameter maintenance	-10.9547	-8.82767	134,151,1621,1812,1956,3357,3741,4544,5021,5467,5743,6532,6915	ADORA1,ADRA2B,DBH,DRD1,EGFR,HTR2B,KCNA5,MTNR1B,OXTR,PPARD,PTGS2,SLC6A4,TBXA2R	13/156
6_Member	GO Biological Processes	GO:0035150	regulation of tube size	-10.9194	-8.79502	134,151,1621,1812,1956,3357,3741,4544,5021,5467,5743,6532,6915	ADORA1,ADRA2B,DBH,DRD1,EGFR,HTR2B,KCNA5,MTNR1B,OXTR,PPARD,PTGS2,SLC6A4,TBXA2R	13/157
6_Member	GO Biological Processes	GO:0019229	regulation of vasoconstriction	-8.08734	-6.17947	151,1621,1956,3741,4544,5021,5743,6915	ADRA2B,DBH,EGFR,KCNA5,MTNR1B,OXTR,PTGS2,TBXA2R	8/69
6_Member	GO Biological Processes	GO:0090066	regulation of anatomical structure size	-7.93768	-6.04561	134,151,246,1621,1812,1956,3320,3357,3741,4544,5021,5027,5467,5743,6532,6915,10013	ADORA1,ADRA2B,ALOX15,DBH,DRD1,EGFR,HSP90AA1,HTR2B,KCNA5,MTNR1B,OXTR,P2RX7,PPARD,PTGS2,SLC6A4,TBXA2R,HDAC6	17/508
6_Member	GO Biological Processes	GO:0045907	positive regulation of vasoconstriction	-5.83715	-4.16162	1621,1956,5021,5743,6915	DBH,EGFR,OXTR,PTGS2,TBXA2R	5/33
6_Member	GO Biological Processes	GO:0045933	positive regulation of muscle contraction	-4.8792	-3.33236	151,3320,5021,5743,6915	ADRA2B,HSP90AA1,OXTR,PTGS2,TBXA2R	5/51
6_Member	GO Biological Processes	GO:0006940	regulation of smooth muscle contraction	-4.42823	-2.92847	151,1129,5021,5743,6915	ADRA2B,CHRM2,OXTR,PTGS2,TBXA2R	5/63
6_Member	GO Biological Processes	GO:0045987	positive regulation of smooth muscle contraction	-4.41897	-2.92048	151,5021,5743,6915	ADRA2B,OXTR,PTGS2,TBXA2R	4/32
7_Summary	GO Molecular Functions	GO:0004089	carbonate dehydratase activity	-24.2218	-21.225	759,760,761,762,763,765,766,768,771,11238,23632,377677,1544,5423,1586	CA1,CA2,CA3,CA4,CA5A,CA6,CA7,CA9,CA12,CA5B,CA14,CA13,CYP1A2,POLB,CYP17A1	15/-
7_Member	GO Molecular Functions	GO:0004089	carbonate dehydratase activity	-24.2218	-21.225	759,760,761,762,763,765,766,768,771,11238,23632,377677	CA1,CA2,CA3,CA4,CA5A,CA6,CA7,CA9,CA12,CA5B,CA14,CA13	12/15
7_Member	GO Molecular Functions	GO:0016835	carbon-oxygen lyase activity	-16.4371	-13.8222	759,760,761,762,763,765,766,768,771,1544,5423,11238,23632,377677	CA1,CA2,CA3,CA4,CA5A,CA6,CA7,CA9,CA12,CYP1A2,POLB,CA5B,CA14,CA13	14/79
7_Member	GO Molecular Functions	GO:0016836	hydro-lyase activity	-16.4186	-13.8117	759,760,761,762,763,765,766,768,771,1544,11238,23632,377677	CA1,CA2,CA3,CA4,CA5A,CA6,CA7,CA9,CA12,CYP1A2,CA5B,CA14,CA13	13/61
7_Member	GO Molecular Functions	GO:0016829	lyase activity	-11.8634	-9.64793	759,760,761,762,763,765,766,768,771,1544,1586,5423,11238,23632,377677	CA1,CA2,CA3,CA4,CA5A,CA6,CA7,CA9,CA12,CYP1A2,CYP17A1,POLB,CA5B,CA14,CA13	15/201
8_Summary	GO Biological Processes	GO:0007610	behavior	-23.0186	-20.0773	590,706,1139,1268,1621,1812,1813,1814,1815,1956,2534,2558,2890,2898,2911,2912,2915,2916,3061,3062,3066,3156,3251,3620,4160,4889,5021,5465,5743,6326,6505,6529,6531,6532,6714,3320,134,728,1128,1728,1269,10013,760,766	BCHE,TSPO,CHRNA7,CNR1,DBH,DRD1,DRD2,DRD3,DRD4,EGFR,FYN,GABRA5,GRIA1,GRIK2,GRM1,GRM2,GRM5,GRM6,HCRTR1,HCRTR2,HDAC2,HMGCR,HPRT1,IDO1,MC4R,NPY5R,OXTR,PPARA,PTGS2,SCN2A,SLC1A1,SLC6A1,SLC6A3,SLC6A4,SRC,HSP90AA1,ADORA1,C5AR1,CHRM1,NQO1,CNR2,HDAC6,CA2,CA7	44/-
8_Member	GO Biological Processes	GO:0007610	behavior	-23.0186	-20.0773	590,706,1139,1268,1621,1812,1813,1814,1815,1956,2534,2558,2890,2898,2911,2912,2915,2916,3061,3062,3066,3156,3251,3620,4160,4889,5021,5465,5743,6326,6505,6529,6531,6532,6714	BCHE,TSPO,CHRNA7,CNR1,DBH,DRD1,DRD2,DRD3,DRD4,EGFR,FYN,GABRA5,GRIA1,GRIK2,GRM1,GRM2,GRM5,GRM6,HCRTR1,HCRTR2,HDAC2,HMGCR,HPRT1,IDO1,MC4R,NPY5R,OXTR,PPARA,PTGS2,SCN2A,SLC1A1,SLC6A1,SLC6A3,SLC6A4,SRC	35/634
8_Member	GO Biological Processes	GO:0042220	response to cocaine	-18.5968	-15.8596	1268,1812,1813,1814,1815,2890,2912,3066,3320,5021,6505,6529,6531,6532	CNR1,DRD1,DRD2,DRD3,DRD4,GRIA1,GRM2,HDAC2,HSP90AA1,OXTR,SLC1A1,SLC6A1,SLC6A3,SLC6A4	14/57
8_Member	GO Biological Processes	GO:0050890	cognition	-18.5284	-15.802	134,590,728,1128,1139,1268,1621,1812,1813,1814,1956,2534,2558,2890,2915,3156,5021,5743,6326,6505,6529,6531,6532,6714	ADORA1,BCHE,C5AR1,CHRM1,CHRNA7,CNR1,DBH,DRD1,DRD2,DRD3,EGFR,FYN,GABRA5,GRIA1,GRM5,HMGCR,OXTR,PTGS2,SCN2A,SLC1A1,SLC6A1,SLC6A3,SLC6A4,SRC	24/329
8_Member	GO Biological Processes	GO:0043279	response to alkaloid	-17.8246	-15.1288	590,1268,1728,1812,1813,1814,1815,2890,2912,3066,3320,5021,6505,6529,6531,6532	BCHE,CNR1,NQO1,DRD1,DRD2,DRD3,DRD4,GRIA1,GRM2,HDAC2,HSP90AA1,OXTR,SLC1A1,SLC6A1,SLC6A3,SLC6A4	16/102
8_Member	GO Biological Processes	GO:0014075	response to amine	-17.293	-14.6259	1269,1621,1728,1812,1813,1815,2890,3066,3251,5021,6505,6529,10013	CNR2,DBH,NQO1,DRD1,DRD2,DRD4,GRIA1,HDAC2,HPRT1,OXTR,SLC1A1,SLC6A1,HDAC6	13/53
8_Member	GO Biological Processes	GO:0007611	learning or memory	-15.2486	-12.7419	590,1139,1268,1621,1812,1813,1814,1956,2534,2558,2890,2915,3156,5021,5743,6326,6505,6529,6532,6714	BCHE,CHRNA7,CNR1,DBH,DRD1,DRD2,DRD3,EGFR,FYN,GABRA5,GRIA1,GRM5,HMGCR,OXTR,PTGS2,SCN2A,SLC1A1,SLC6A1,SLC6A4,SRC	20/282
8_Member	GO Biological Processes	GO:0001975	response to amphetamine	-14.0219	-11.607	1269,1621,1812,1813,1815,3066,3251,5021,6505,10013	CNR2,DBH,DRD1,DRD2,DRD4,HDAC2,HPRT1,OXTR,SLC1A1,HDAC6	10/36
8_Member	GO Biological Processes	GO:0050806	positive regulation of synaptic transmission	-12.2014	-9.93035	134,760,766,1139,1812,1813,1956,2890,2898,3156,5021,5743,6505,10013	ADORA1,CA2,CA7,CHRNA7,DRD1,DRD2,EGFR,GRIA1,GRIK2,HMGCR,OXTR,PTGS2,SLC1A1,HDAC6	14/156
8_Member	GO Biological Processes	GO:0007612	learning	-12.0497	-9.80665	590,1621,1812,1813,1814,2534,2558,2890,2915,3156,5743,6505,6529,6532	BCHE,DBH,DRD1,DRD2,DRD3,FYN,GABRA5,GRIA1,GRM5,HMGCR,PTGS2,SLC1A1,SLC6A1,SLC6A4	14/160
8_Member	GO Biological Processes	GO:0007613	memory	-10.7164	-8.59729	1139,1268,1621,1812,1813,2890,5021,5743,6326,6505,6529,6532	CHRNA7,CNR1,DBH,DRD1,DRD2,GRIA1,OXTR,PTGS2,SCN2A,SLC1A1,SLC6A1,SLC6A4	12/129
8_Member	GO Biological Processes	GO:0008306	associative learning	-9.74124	-7.69867	1621,1812,1813,1814,2558,2890,3156,6505,6529,6532	DBH,DRD1,DRD2,DRD3,GABRA5,GRIA1,HMGCR,SLC1A1,SLC6A1,SLC6A4	10/91
8_Member	GO Biological Processes	GO:0048167	regulation of synaptic plasticity	-6.97054	-5.17038	134,1139,1812,1813,2890,2898,2912,2915,3156,5743,6505	ADORA1,CHRNA7,DRD1,DRD2,GRIA1,GRIK2,GRM2,GRM5,HMGCR,PTGS2,SLC1A1	11/223
9_Summary	GO Biological Processes	GO:0010817	regulation of hormone levels	-21.7496	-18.8418	134,231,240,590,706,1268,1508,1513,1514,1544,1584,1585,1586,1588,1594,1813,1956,2099,2147,2864,3293,3741,4160,4544,5467,6715,6716,7364,7941,9971,81027,338442,1728,3291,3620,6999,866,54363	ADORA1,AKR1B1,ALOX5,BCHE,TSPO,CNR1,CTSB,CTSK,CTSL,CYP1A2,CYP11B1,CYP11B2,CYP17A1,CYP19A1,CYP27B1,DRD2,EGFR,ESR1,F2,FFAR1,HSD17B3,KCNA5,MC4R,MTNR1B,PPARD,SRD5A1,SRD5A2,UGT2B7,PLA2G7,NR1H4,TUBB1,HCAR2,NQO1,HSD11B2,IDO1,TDO2,SERPINA6,HAO1	38/-
9_Member	GO Biological Processes	GO:0010817	regulation of hormone levels	-21.7496	-18.8418	134,231,240,590,706,1268,1508,1513,1514,1544,1584,1585,1586,1588,1594,1813,1956,2099,2147,2864,3293,3741,4160,4544,5467,6715,6716,7364,7941,9971,81027,338442	ADORA1,AKR1B1,ALOX5,BCHE,TSPO,CNR1,CTSB,CTSK,CTSL,CYP1A2,CYP11B1,CYP11B2,CYP17A1,CYP19A1,CYP27B1,DRD2,EGFR,ESR1,F2,FFAR1,HSD17B3,KCNA5,MC4R,MTNR1B,PPARD,SRD5A1,SRD5A2,UGT2B7,PLA2G7,NR1H4,TUBB1,HCAR2	32/548
9_Member	GO Biological Processes	GO:0042445	hormone metabolic process	-14.142	-11.7219	231,590,706,1508,1513,1514,1544,1584,1585,1586,1588,2099,3293,6715,6716,7364,7941	AKR1B1,BCHE,TSPO,CTSB,CTSK,CTSL,CYP1A2,CYP11B1,CYP11B2,CYP17A1,CYP19A1,ESR1,HSD17B3,SRD5A1,SRD5A2,UGT2B7,PLA2G7	17/205
9_Member	GO Biological Processes	GO:0120178	steroid hormone biosynthetic process	-12.8654	-10.5262	231,706,1584,1585,1586,1588,3293,6715,6716	AKR1B1,TSPO,CYP11B1,CYP11B2,CYP17A1,CYP19A1,HSD17B3,SRD5A1,SRD5A2	9/31
9_Member	GO Biological Processes	GO:0042180	ketone metabolic process	-12.7301	-10.4161	231,1584,1585,1586,1588,1728,3291,3293,3620,6715,6716,6999	AKR1B1,CYP11B1,CYP11B2,CYP17A1,CYP19A1,NQO1,HSD11B2,HSD17B3,IDO1,SRD5A1,SRD5A2,TDO2	12/88
9_Member	GO Biological Processes	GO:0042446	hormone biosynthetic process	-11.4452	-9.25827	231,706,1584,1585,1586,1588,3293,6715,6716	AKR1B1,TSPO,CYP11B1,CYP11B2,CYP17A1,CYP19A1,HSD17B3,SRD5A1,SRD5A2	9/43
9_Member	GO Biological Processes	GO:0008207	C21-steroid hormone metabolic process	-7.96569	-6.0705	231,706,1584,1585,1586,6715	AKR1B1,TSPO,CYP11B1,CYP11B2,CYP17A1,SRD5A1	6/27
9_Member	GO Biological Processes	GO:0008211	glucocorticoid metabolic process	-7.69729	-5.83663	866,1584,1585,1586,3291	SERPINA6,CYP11B1,CYP11B2,CYP17A1,HSD11B2	5/15
9_Member	GO Biological Processes	GO:0006700	C21-steroid hormone biosynthetic process	-6.60817	-4.85552	231,706,1584,1585	AKR1B1,TSPO,CYP11B1,CYP11B2	4/10
9_Member	GO Biological Processes	GO:1902644	tertiary alcohol metabolic process	-5.80536	-4.13823	231,1584,1585,3291	AKR1B1,CYP11B1,CYP11B2,HSD11B2	4/15
9_Member	GO Biological Processes	GO:0034650	cortisol metabolic process	-5.68887	-4.04424	1584,1585,3291	CYP11B1,CYP11B2,HSD11B2	3/5
9_Member	GO Biological Processes	GO:0006704	glucocorticoid biosynthetic process	-5.14861	-3.56602	1584,1585,1586	CYP11B1,CYP11B2,CYP17A1	3/7
9_Member	GO Biological Processes	GO:0034308	primary alcohol metabolic process	-4.69585	-3.17087	231,1544,1584,1585,3291,54363	AKR1B1,CYP1A2,CYP11B1,CYP11B2,HSD11B2,HAO1	6/93
10_Summary	GO Biological Processes	GO:0051046	regulation of secretion	-21.059	-18.1925	43,134,140,151,156,240,706,1066,1268,1588,1813,1814,1815,1956,2147,2864,2912,2917,3156,3741,4129,4282,4544,4889,5021,5027,5467,6529,6532,9536,9971,56848,338442,1128,1432,2064,2534,3320,5743,5770,6505,6714,8841,10013,760,142	ACHE,ADORA1,ADORA3,ADRA2B,GRK2,ALOX5,TSPO,CES1,CNR1,CYP19A1,DRD2,DRD3,DRD4,EGFR,F2,FFAR1,GRM2,GRM7,HMGCR,KCNA5,MAOB,MIF,MTNR1B,NPY5R,OXTR,P2RX7,PPARD,SLC6A1,SLC6A4,PTGES,NR1H4,SPHK2,HCAR2,CHRM1,MAPK14,ERBB2,FYN,HSP90AA1,PTGS2,PTPN1,SLC1A1,SRC,HDAC3,HDAC6,CA2,PARP1	46/-
10_Member	GO Biological Processes	GO:0051046	regulation of secretion	-21.059	-18.1925	43,134,140,151,156,240,706,1066,1268,1588,1813,1814,1815,1956,2147,2864,2912,2917,3156,3741,4129,4282,4544,4889,5021,5027,5467,6529,6532,9536,9971,56848,338442	ACHE,ADORA1,ADORA3,ADRA2B,GRK2,ALOX5,TSPO,CES1,CNR1,CYP19A1,DRD2,DRD3,DRD4,EGFR,F2,FFAR1,GRM2,GRM7,HMGCR,KCNA5,MAOB,MIF,MTNR1B,NPY5R,OXTR,P2RX7,PPARD,SLC6A1,SLC6A4,PTGES,NR1H4,SPHK2,HCAR2	33/626
10_Member	GO Biological Processes	GO:1903530	regulation of secretion by cell	-20.1381	-17.3135	43,134,140,151,156,240,706,1268,1588,1813,1814,1815,1956,2147,2864,2912,2917,3156,3741,4129,4282,4544,4889,5021,5027,5467,6532,9536,9971,56848,338442	ACHE,ADORA1,ADORA3,ADRA2B,GRK2,ALOX5,TSPO,CNR1,CYP19A1,DRD2,DRD3,DRD4,EGFR,F2,FFAR1,GRM2,GRM7,HMGCR,KCNA5,MAOB,MIF,MTNR1B,NPY5R,OXTR,P2RX7,PPARD,SLC6A4,PTGES,NR1H4,SPHK2,HCAR2	31/571
10_Member	GO Biological Processes	GO:0070201	regulation of establishment of protein localization	-16.4929	-13.8697	43,240,1128,1268,1432,1813,1814,1815,1956,2064,2147,2534,2864,3156,3320,3741,4544,5027,5467,5743,5770,6505,6714,8841,9971,10013,338442	ACHE,ALOX5,CHRM1,CNR1,MAPK14,DRD2,DRD3,DRD4,EGFR,ERBB2,F2,FYN,FFAR1,HMGCR,HSP90AA1,KCNA5,MTNR1B,P2RX7,PPARD,PTGS2,PTPN1,SLC1A1,SRC,HDAC3,NR1H4,HDAC6,HCAR2	27/547
10_Member	GO Biological Processes	GO:0051223	regulation of protein transport	-14.4169	-11.9808	43,240,1128,1268,1432,1813,1814,1815,1956,2147,2864,3156,3320,3741,4544,5027,5467,5743,5770,6714,8841,9971,338442	ACHE,ALOX5,CHRM1,CNR1,MAPK14,DRD2,DRD3,DRD4,EGFR,F2,FFAR1,HMGCR,HSP90AA1,KCNA5,MTNR1B,P2RX7,PPARD,PTGS2,PTPN1,SRC,HDAC3,NR1H4,HCAR2	23/449
10_Member	GO Biological Processes	GO:0051047	positive regulation of secretion	-12.0172	-9.77837	43,134,156,1588,1813,1956,2147,2864,4282,5021,5027,5467,6529,6532,9536,9971,56848,338442	ACHE,ADORA1,GRK2,CYP19A1,DRD2,EGFR,F2,FFAR1,MIF,OXTR,P2RX7,PPARD,SLC6A1,SLC6A4,PTGES,NR1H4,SPHK2,HCAR2	18/321
10_Member	GO Biological Processes	GO:0050708	regulation of protein secretion	-11.0197	-8.87083	43,240,1268,1813,1814,1815,1956,2147,2864,3156,3741,4544,5027,5467,9971,338442	ACHE,ALOX5,CNR1,DRD2,DRD3,DRD4,EGFR,F2,FFAR1,HMGCR,KCNA5,MTNR1B,P2RX7,PPARD,NR1H4,HCAR2	16/273
10_Member	GO Biological Processes	GO:1903532	positive regulation of secretion by cell	-10.4717	-8.37368	43,156,1588,1813,1956,2147,2864,4282,5021,5027,5467,6532,9536,9971,56848,338442	ACHE,GRK2,CYP19A1,DRD2,EGFR,F2,FFAR1,MIF,OXTR,P2RX7,PPARD,SLC6A4,PTGES,NR1H4,SPHK2,HCAR2	16/297
10_Member	GO Biological Processes	GO:1904951	positive regulation of establishment of protein localization	-9.77565	-7.72867	43,1128,1432,1956,2064,2147,2534,2864,3320,5027,5467,5743,6714,8841,9971,338442	ACHE,CHRM1,MAPK14,EGFR,ERBB2,F2,FYN,FFAR1,HSP90AA1,P2RX7,PPARD,PTGS2,SRC,HDAC3,NR1H4,HCAR2	16/331
10_Member	GO Biological Processes	GO:0051222	positive regulation of protein transport	-9.28701	-7.27615	43,1128,1432,1956,2147,2864,3320,5027,5467,5743,6714,8841,9971,338442	ACHE,CHRM1,MAPK14,EGFR,F2,FFAR1,HSP90AA1,P2RX7,PPARD,PTGS2,SRC,HDAC3,NR1H4,HCAR2	14/257
10_Member	GO Biological Processes	GO:0046883	regulation of hormone secretion	-9.17797	-7.17198	134,240,706,1268,1588,1813,1956,2147,2864,3741,4544,5467,9971,338442	ADORA1,ALOX5,TSPO,CNR1,CYP19A1,DRD2,EGFR,F2,FFAR1,KCNA5,MTNR1B,PPARD,NR1H4,HCAR2	14/262
10_Member	GO Biological Processes	GO:0090087	regulation of peptide transport	-8.29075	-6.35975	134,240,760,1268,1813,1956,2147,2864,3741,4544,5467,9971	ADORA1,ALOX5,CA2,CNR1,DRD2,EGFR,F2,FFAR1,KCNA5,MTNR1B,PPARD,NR1H4	12/209
10_Member	GO Biological Processes	GO:1903829	positive regulation of protein localization	-8.05174	-6.15026	43,142,1128,1432,1956,2064,2147,2534,2864,3320,5027,5467,5743,6714,8841,9971,338442	ACHE,PARP1,CHRM1,MAPK14,EGFR,ERBB2,F2,FYN,FFAR1,HSP90AA1,P2RX7,PPARD,PTGS2,SRC,HDAC3,NR1H4,HCAR2	17/499
10_Member	GO Biological Processes	GO:0002791	regulation of peptide secretion	-7.29919	-5.46781	134,240,1268,1813,1956,2147,2864,3741,4544,5467,9971	ADORA1,ALOX5,CNR1,DRD2,EGFR,F2,FFAR1,KCNA5,MTNR1B,PPARD,NR1H4	11/207
10_Member	GO Biological Processes	GO:0090276	regulation of peptide hormone secretion	-6.36066	-4.63738	240,1268,1813,1956,2147,2864,3741,4544,5467,9971	ALOX5,CNR1,DRD2,EGFR,F2,FFAR1,KCNA5,MTNR1B,PPARD,NR1H4	10/204
10_Member	GO Biological Processes	GO:0050796	regulation of insulin secretion	-5.97186	-4.2868	240,1268,1813,2147,2864,3741,4544,5467,9971	ALOX5,CNR1,DRD2,F2,FFAR1,KCNA5,MTNR1B,PPARD,NR1H4	9/174
10_Member	GO Biological Processes	GO:0046887	positive regulation of hormone secretion	-5.55375	-3.92716	1588,1813,1956,2147,2864,5467,9971,338442	CYP19A1,DRD2,EGFR,F2,FFAR1,PPARD,NR1H4,HCAR2	8/146
10_Member	GO Biological Processes	GO:0050714	positive regulation of protein secretion	-5.46629	-3.84556	43,1956,2147,2864,5027,5467,9971,338442	ACHE,EGFR,F2,FFAR1,P2RX7,PPARD,NR1H4,HCAR2	8/150
10_Member	GO Biological Processes	GO:0002793	positive regulation of peptide secretion	-5.22538	-3.632	134,1813,1956,2147,2864,5467,9971	ADORA1,DRD2,EGFR,F2,FFAR1,PPARD,NR1H4	7/115
10_Member	GO Biological Processes	GO:0090277	positive regulation of peptide hormone secretion	-4.21798	-2.7468	1813,1956,2147,2864,5467,9971	DRD2,EGFR,F2,FFAR1,PPARD,NR1H4	6/113
10_Member	GO Biological Processes	GO:0032024	positive regulation of insulin secretion	-2.71934	-1.44081	2147,2864,5467,9971	F2,FFAR1,PPARD,NR1H4	4/88
11_Summary	GO Biological Processes	GO:1901699	cellular response to nitrogen compound	-19.8692	-17.074	43,142,156,760,1128,1129,1139,1584,1585,1812,1813,1814,1815,1956,2064,2534,2642,2890,2915,3066,3357,4314,5027,5743,5770,5771,6505,6532,6714,6715,26191,54106,134,151,246,367,728,2081,2911,2914,3061,4282,4889,151306,3156,8841	ACHE,PARP1,GRK2,CA2,CHRM1,CHRM2,CHRNA7,CYP11B1,CYP11B2,DRD1,DRD2,DRD3,DRD4,EGFR,ERBB2,FYN,GCGR,GRIA1,GRM5,HDAC2,HTR2B,MMP3,P2RX7,PTGS2,PTPN1,PTPN2,SLC1A1,SLC6A4,SRC,SRD5A1,PTPN22,TLR9,ADORA1,ADRA2B,ALOX15,AR,C5AR1,ERN1,GRM1,GRM4,HCRTR1,MIF,NPY5R,GPBAR1,HMGCR,HDAC3	46/-
11_Member	GO Biological Processes	GO:1901699	cellular response to nitrogen compound	-19.8692	-17.074	43,142,156,760,1128,1129,1139,1584,1585,1812,1813,1814,1815,1956,2064,2534,2642,2890,2915,3066,3357,4314,5027,5743,5770,5771,6505,6532,6714,6715,26191,54106	ACHE,PARP1,GRK2,CA2,CHRM1,CHRM2,CHRNA7,CYP11B1,CYP11B2,DRD1,DRD2,DRD3,DRD4,EGFR,ERBB2,FYN,GCGR,GRIA1,GRM5,HDAC2,HTR2B,MMP3,P2RX7,PTGS2,PTPN1,PTPN2,SLC1A1,SLC6A4,SRC,SRD5A1,PTPN22,TLR9	32/633
11_Member	GO Biological Processes	GO:0043410	positive regulation of MAPK cascade	-16.1633	-13.5875	134,151,246,367,728,1139,1812,1813,1815,1956,2064,2081,2911,2914,2915,3061,3357,4282,4889,5027,5770,6714,26191,54106,151306	ADORA1,ADRA2B,ALOX15,AR,C5AR1,CHRNA7,DRD1,DRD2,DRD4,EGFR,ERBB2,ERN1,GRM1,GRM4,GRM5,HCRTR1,HTR2B,MIF,NPY5R,P2RX7,PTPN1,SRC,PTPN22,TLR9,GPBAR1	25/464
11_Member	GO Biological Processes	GO:0043408	regulation of MAPK cascade	-15.3847	-12.8584	134,151,246,367,728,1139,1812,1813,1815,1956,2064,2081,2911,2914,2915,3061,3156,3357,4282,4889,5027,5770,5771,6714,8841,26191,54106,151306	ADORA1,ADRA2B,ALOX15,AR,C5AR1,CHRNA7,DRD1,DRD2,DRD4,EGFR,ERBB2,ERN1,GRM1,GRM4,GRM5,HCRTR1,HMGCR,HTR2B,MIF,NPY5R,P2RX7,PTPN1,PTPN2,SRC,HDAC3,PTPN22,TLR9,GPBAR1	28/662
11_Member	GO Biological Processes	GO:0070372	regulation of ERK1 and ERK2 cascade	-11.5393	-9.33676	246,728,1139,1813,1956,2064,3061,3156,3357,4282,4889,5770,5771,6714,26191,54106,151306	ALOX15,C5AR1,CHRNA7,DRD2,EGFR,ERBB2,HCRTR1,HMGCR,HTR2B,MIF,NPY5R,PTPN1,PTPN2,SRC,PTPN22,TLR9,GPBAR1	17/296
11_Member	GO Biological Processes	GO:0070374	positive regulation of ERK1 and ERK2 cascade	-8.55591	-6.5987	246,728,1139,1813,1956,3061,3357,4282,4889,6714,26191,151306	ALOX15,C5AR1,CHRNA7,DRD2,EGFR,HCRTR1,HTR2B,MIF,NPY5R,SRC,PTPN22,GPBAR1	12/198
12_Summary	GO Molecular Functions	GO:0016491	oxidoreductase activity	-19.0198	-16.2604	231,240,246,1544,1557,1584,1585,1586,1588,1594,1610,1621,1728,2539,3156,3290,3291,3293,3620,4128,4129,5742,5743,6715,6716,6999,7299,8242,9536,23133,54363,54583,112399,2052,2053,6714,7364	AKR1B1,ALOX5,ALOX15,CYP1A2,CYP2C19,CYP11B1,CYP11B2,CYP17A1,CYP19A1,CYP27B1,DAO,DBH,NQO1,G6PD,HMGCR,HSD11B1,HSD11B2,HSD17B3,IDO1,MAOA,MAOB,PTGS1,PTGS2,SRD5A1,SRD5A2,TDO2,TYR,KDM5C,PTGES,PHF8,HAO1,EGLN1,EGLN3,EPHX1,EPHX2,SRC,UGT2B7	37/-
12_Member	GO Molecular Functions	GO:0016491	oxidoreductase activity	-19.0198	-16.2604	231,240,246,1544,1557,1584,1585,1586,1588,1594,1610,1621,1728,2539,3156,3290,3291,3293,3620,4128,4129,5742,5743,6715,6716,6999,7299,8242,9536,23133,54363,54583,112399	AKR1B1,ALOX5,ALOX15,CYP1A2,CYP2C19,CYP11B1,CYP11B2,CYP17A1,CYP19A1,CYP27B1,DAO,DBH,NQO1,G6PD,HMGCR,HSD11B1,HSD11B2,HSD17B3,IDO1,MAOA,MAOB,PTGS1,PTGS2,SRD5A1,SRD5A2,TDO2,TYR,KDM5C,PTGES,PHF8,HAO1,EGLN1,EGLN3	33/730
12_Member	GO Biological Processes	GO:0120254	olefinic compound metabolic process	-16.5395	-13.9078	231,240,246,1544,1557,1584,1585,1586,1588,2052,2053,3291,3293,5742,5743,6715,6716	AKR1B1,ALOX5,ALOX15,CYP1A2,CYP2C19,CYP11B1,CYP11B2,CYP17A1,CYP19A1,EPHX1,EPHX2,HSD11B2,HSD17B3,PTGS1,PTGS2,SRD5A1,SRD5A2	17/148
12_Member	GO Molecular Functions	GO:0016705	oxidoreductase activity, acting on paired donors, with incorporation or reduction of molecular oxygen	-12.528	-10.2262	1544,1557,1584,1585,1586,1588,1594,1621,5742,5743,7299,8242,23133,54583,112399	CYP1A2,CYP2C19,CYP11B1,CYP11B2,CYP17A1,CYP19A1,CYP27B1,DBH,PTGS1,PTGS2,TYR,KDM5C,PHF8,EGLN1,EGLN3	15/181
12_Member	GO Molecular Functions	GO:0020037	heme binding	-10.2234	-8.14189	1544,1557,1584,1585,1586,1588,1594,3620,5742,5743,6714,6999	CYP1A2,CYP2C19,CYP11B1,CYP11B2,CYP17A1,CYP19A1,CYP27B1,IDO1,PTGS1,PTGS2,SRC,TDO2	12/142
12_Member	GO Molecular Functions	GO:0046906	tetrapyrrole binding	-9.87707	-7.8143	1544,1557,1584,1585,1586,1588,1594,3620,5742,5743,6714,6999	CYP1A2,CYP2C19,CYP11B1,CYP11B2,CYP17A1,CYP19A1,CYP27B1,IDO1,PTGS1,PTGS2,SRC,TDO2	12/152
12_Member	GO Molecular Functions	GO:0005506	iron ion binding	-9.81082	-7.76163	240,246,1544,1557,1584,1585,1586,1588,1594,23133,54583,112399	ALOX5,ALOX15,CYP1A2,CYP2C19,CYP11B1,CYP11B2,CYP17A1,CYP19A1,CYP27B1,PHF8,EGLN1,EGLN3	12/154
12_Member	GO Molecular Functions	GO:0008395	steroid hydroxylase activity	-8.18449	-6.26851	1544,1557,1584,1585,1586,1588	CYP1A2,CYP2C19,CYP11B1,CYP11B2,CYP17A1,CYP19A1	6/25
12_Member	GO Molecular Functions	GO:0004497	monooxygenase activity	-7.81928	-5.93944	1544,1557,1584,1585,1586,1588,1594,1621,7299	CYP1A2,CYP2C19,CYP11B1,CYP11B2,CYP17A1,CYP19A1,CYP27B1,DBH,TYR	9/106
12_Member	GO Molecular Functions	GO:0019825	oxygen binding	-4.31253	-2.82882	1557,1586,1588,6999	CYP2C19,CYP17A1,CYP19A1,TDO2	4/34
12_Member	GO Biological Processes	GO:0008210	estrogen metabolic process	-2.79252	-1.5025	1544,1588,7364	CYP1A2,CYP19A1,UGT2B7	3/39
12_Member	GO Molecular Functions	GO:0016712	oxidoreductase activity, acting on paired donors, with incorporation or reduction of molecular oxygen, reduced flavin or flavoprotein as one donor, and incorporation of one atom of oxygen	-2.64084	-1.37201	1544,1557,1588	CYP1A2,CYP2C19,CYP19A1	3/44
13_Summary	GO Biological Processes	GO:0097305	response to alcohol	-17.8601	-15.1544	142,706,1066,1268,1513,1621,1728,1813,1815,2534,2539,2890,3066,4129,5423,5465,5732,6531,6915,7298,10013,56848	PARP1,TSPO,CES1,CNR1,CTSK,DBH,NQO1,DRD2,DRD4,FYN,G6PD,GRIA1,HDAC2,MAOB,POLB,PPARA,PTGER2,SLC6A3,TBXA2R,TYMS,HDAC6,SPHK2	22/-
13_Member	GO Biological Processes	GO:0097305	response to alcohol	-17.8601	-15.1544	142,706,1066,1268,1513,1621,1728,1813,1815,2534,2539,2890,3066,4129,5423,5465,5732,6531,6915,7298,10013,56848	PARP1,TSPO,CES1,CNR1,CTSK,DBH,NQO1,DRD2,DRD4,FYN,G6PD,GRIA1,HDAC2,MAOB,POLB,PPARA,PTGER2,SLC6A3,TBXA2R,TYMS,HDAC6,SPHK2	22/275
13_Member	GO Biological Processes	GO:0045471	response to ethanol	-16.0259	-13.4575	1268,1513,1621,1728,1813,1815,2534,2539,2890,3066,4129,5423,5465,6531,6915,7298	CNR1,CTSK,DBH,NQO1,DRD2,DRD4,FYN,G6PD,GRIA1,HDAC2,MAOB,POLB,PPARA,SLC6A3,TBXA2R,TYMS	16/131
14_Summary	GO Biological Processes	GO:0044057	regulation of system process	-17.784	-15.098	134,140,142,151,156,706,1129,1139,1588,1621,1813,1890,1956,2171,2539,2890,2911,3320,3741,4544,5021,5142,5465,5743,5770,6336,6505,6714,6915,2534	ADORA1,ADORA3,PARP1,ADRA2B,GRK2,TSPO,CHRM2,CHRNA7,CYP19A1,DBH,DRD2,TYMP,EGFR,FABP5,G6PD,GRIA1,GRM1,HSP90AA1,KCNA5,MTNR1B,OXTR,PDE4B,PPARA,PTGS2,PTPN1,SCN10A,SLC1A1,SRC,TBXA2R,FYN	30/-
14_Member	GO Biological Processes	GO:0044057	regulation of system process	-17.784	-15.098	134,140,142,151,156,706,1129,1139,1588,1621,1813,1890,1956,2171,2539,2890,2911,3320,3741,4544,5021,5142,5465,5743,5770,6336,6505,6714,6915	ADORA1,ADORA3,PARP1,ADRA2B,GRK2,TSPO,CHRM2,CHRNA7,CYP19A1,DBH,DRD2,TYMP,EGFR,FABP5,G6PD,GRIA1,GRM1,HSP90AA1,KCNA5,MTNR1B,OXTR,PDE4B,PPARA,PTGS2,PTPN1,SCN10A,SLC1A1,SRC,TBXA2R	29/584
14_Member	GO Biological Processes	GO:1903522	regulation of blood circulation	-14.5908	-12.1437	134,140,151,156,1129,1621,1813,1956,3320,3741,4544,5021,5142,5743,5770,6336,6505,6714,6915	ADORA1,ADORA3,ADRA2B,GRK2,CHRM2,DBH,DRD2,EGFR,HSP90AA1,KCNA5,MTNR1B,OXTR,PDE4B,PTGS2,PTPN1,SCN10A,SLC1A1,SRC,TBXA2R	19/265
14_Member	GO Biological Processes	GO:0090257	regulation of muscle system process	-8.29271	-6.36002	134,142,151,156,1129,2539,3320,5021,5142,5465,5743,6336,6915	ADORA1,PARP1,ADRA2B,GRK2,CHRM2,G6PD,HSP90AA1,OXTR,PDE4B,PPARA,PTGS2,SCN10A,TBXA2R	13/256
14_Member	GO Biological Processes	GO:0008016	regulation of heart contraction	-8.26742	-6.33981	134,140,156,1129,1813,3320,3741,5142,5770,6336,6505,6714	ADORA1,ADORA3,GRK2,CHRM2,DRD2,HSP90AA1,KCNA5,PDE4B,PTPN1,SCN10A,SLC1A1,SRC	12/210
14_Member	GO Biological Processes	GO:0006937	regulation of muscle contraction	-6.97874	-5.17733	134,151,156,1129,3320,5021,5142,5743,6336,6915	ADORA1,ADRA2B,GRK2,CHRM2,HSP90AA1,OXTR,PDE4B,PTGS2,SCN10A,TBXA2R	10/175
14_Member	GO Molecular Functions	GO:0044325	transmembrane transporter binding	-3.77402	-2.3486	706,2534,3320,5142,6336,6714	TSPO,FYN,HSP90AA1,PDE4B,SCN10A,SRC	6/136
14_Member	GO Biological Processes	GO:0006942	regulation of striated muscle contraction	-3.45531	-2.07797	134,156,3320,5142,6336	ADORA1,GRK2,HSP90AA1,PDE4B,SCN10A	5/101
14_Member	GO Biological Processes	GO:0055117	regulation of cardiac muscle contraction	-2.89227	-1.58767	134,3320,5142,6336	ADORA1,HSP90AA1,PDE4B,SCN10A	4/79
15_Summary	GO Biological Processes	GO:0051952	regulation of amine transport	-17.631	-14.9546	134,140,151,156,1268,1812,1813,1814,1815,2912,2917,4889,5021,5027,6529,706,3156,4129,4544,2171,4318,5743,54106	ADORA1,ADORA3,ADRA2B,GRK2,CNR1,DRD1,DRD2,DRD3,DRD4,GRM2,GRM7,NPY5R,OXTR,P2RX7,SLC6A1,TSPO,HMGCR,MAOB,MTNR1B,FABP5,MMP9,PTGS2,TLR9	23/-
15_Member	GO Biological Processes	GO:0051952	regulation of amine transport	-17.631	-14.9546	134,140,151,156,1268,1812,1813,1814,1815,2912,2917,4889,5021,5027,6529	ADORA1,ADORA3,ADRA2B,GRK2,CNR1,DRD1,DRD2,DRD3,DRD4,GRM2,GRM7,NPY5R,OXTR,P2RX7,SLC6A1	15/84
15_Member	GO Biological Processes	GO:0050433	regulation of catecholamine secretion	-9.87836	-7.8143	140,151,156,1268,1813,1814,2912,5021	ADORA3,ADRA2B,GRK2,CNR1,DRD2,DRD3,GRM2,OXTR	8/42
15_Member	GO Biological Processes	GO:1903531	negative regulation of secretion by cell	-9.81082	-7.76163	134,151,706,1268,1813,1814,1815,2917,3156,4129,4544,4889	ADORA1,ADRA2B,TSPO,CNR1,DRD2,DRD3,DRD4,GRM7,HMGCR,MAOB,MTNR1B,NPY5R	12/154
15_Member	GO Biological Processes	GO:0051048	negative regulation of secretion	-9.16801	-7.16723	134,151,706,1268,1813,1814,1815,2917,3156,4129,4544,4889	ADORA1,ADRA2B,TSPO,CNR1,DRD2,DRD3,DRD4,GRM7,HMGCR,MAOB,MTNR1B,NPY5R	12/175
15_Member	GO Biological Processes	GO:0051953	negative regulation of amine transport	-8.07269	-6.16643	134,151,1268,1813,2917,4889	ADORA1,ADRA2B,CNR1,DRD2,GRM7,NPY5R	6/26
15_Member	GO Biological Processes	GO:0051051	negative regulation of transport	-7.63998	-5.78362	134,151,706,1268,1813,1814,1815,2171,2917,3156,4129,4318,4544,4889,5743,54106	ADORA1,ADRA2B,TSPO,CNR1,DRD2,DRD3,DRD4,FABP5,GRM7,HMGCR,MAOB,MMP9,MTNR1B,NPY5R,PTGS2,TLR9	16/467
15_Member	GO Biological Processes	GO:0051954	positive regulation of amine transport	-6.88067	-5.08921	156,1813,1815,5021,5027,6529	GRK2,DRD2,DRD4,OXTR,P2RX7,SLC6A1	6/40
15_Member	GO Biological Processes	GO:0033604	negative regulation of catecholamine secretion	-4.35978	-2.86935	151,1268,1813	ADRA2B,CNR1,DRD2	3/12
16_Summary	GO Biological Processes	GO:0031667	response to nutrient levels	-16.2231	-13.6371	590,706,1268,1432,1513,1594,1728,1956,2539,2642,2890,3141,3291,4160,5465,5467,5743,5770,6532,6714,6715,6716,6915,7298,7299,22933,142,367,2099,2100,4129,5021,5241,5732,10013,768,56848	BCHE,TSPO,CNR1,MAPK14,CTSK,CYP27B1,NQO1,EGFR,G6PD,GCGR,GRIA1,HLCS,HSD11B2,MC4R,PPARA,PPARD,PTGS2,PTPN1,SLC6A4,SRC,SRD5A1,SRD5A2,TBXA2R,TYMS,TYR,SIRT2,PARP1,AR,ESR1,ESR2,MAOB,OXTR,PGR,PTGER2,HDAC6,CA9,SPHK2	37/-
16_Member	GO Biological Processes	GO:0031667	response to nutrient levels	-16.2231	-13.6371	590,706,1268,1432,1513,1594,1728,1956,2539,2642,2890,3141,3291,4160,5465,5467,5743,5770,6532,6714,6715,6716,6915,7298,7299,22933	BCHE,TSPO,CNR1,MAPK14,CTSK,CYP27B1,NQO1,EGFR,G6PD,GCGR,GRIA1,HLCS,HSD11B2,MC4R,PPARA,PPARD,PTGS2,PTPN1,SLC6A4,SRC,SRD5A1,SRD5A2,TBXA2R,TYMS,TYR,SIRT2	26/510
16_Member	GO Biological Processes	GO:0048545	response to steroid hormone	-15.1895	-12.6953	142,367,590,706,1956,2099,2100,3291,4129,5021,5241,5465,5467,5732,5743,6714,6715,6716,7298,10013	PARP1,AR,BCHE,TSPO,EGFR,ESR1,ESR2,HSD11B2,MAOB,OXTR,PGR,PPARA,PPARD,PTGER2,PTGS2,SRC,SRD5A1,SRD5A2,TYMS,HDAC6	20/284
16_Member	GO Biological Processes	GO:0007584	response to nutrient	-13.2794	-10.9179	590,706,1268,1594,1728,1956,2642,3141,5465,5467,5743,6532,6915,7298,7299	BCHE,TSPO,CNR1,CYP27B1,NQO1,EGFR,GCGR,HLCS,PPARA,PPARD,PTGS2,SLC6A4,TBXA2R,TYMS,TYR	15/161
16_Member	GO Biological Processes	GO:1901654	response to ketone	-12.3588	-10.0727	142,367,706,768,1728,1956,4129,5021,5732,6714,6715,6716,6915,7298,10013,56848	PARP1,AR,TSPO,CA9,NQO1,EGFR,MAOB,OXTR,PTGER2,SRC,SRD5A1,SRD5A2,TBXA2R,TYMS,HDAC6,SPHK2	16/223
16_Member	GO Biological Processes	GO:0033273	response to vitamin	-8.62887	-6.6607	590,706,1594,1956,3141,5467,5743,7298,7299	BCHE,TSPO,CYP27B1,EGFR,HLCS,PPARD,PTGS2,TYMS,TYR	9/86
16_Member	GO Biological Processes	GO:0031960	response to corticosteroid	-7.42353	-5.58261	142,590,1956,3291,4129,5743,6714,6715,7298,10013	PARP1,BCHE,EGFR,HSD11B2,MAOB,PTGS2,SRC,SRD5A1,TYMS,HDAC6	10/157
16_Member	GO Biological Processes	GO:0051384	response to glucocorticoid	-5.78473	-4.12036	590,1956,3291,4129,5743,6715,7298,10013	BCHE,EGFR,HSD11B2,MAOB,PTGS2,SRD5A1,TYMS,HDAC6	8/136
17_Summary	GO Biological Processes	GO:0043269	regulation of monoatomic ion transport	-15.9901	-13.429	134,706,760,766,1128,1268,1812,1813,1814,2147,2534,2539,2864,2890,2916,3741,4129,4318,5027,5142,5743,6336,6532,54106,56848,1432,2171	ADORA1,TSPO,CA2,CA7,CHRM1,CNR1,DRD1,DRD2,DRD3,F2,FYN,G6PD,FFAR1,GRIA1,GRM6,KCNA5,MAOB,MMP9,P2RX7,PDE4B,PTGS2,SCN10A,SLC6A4,TLR9,SPHK2,MAPK14,FABP5	27/-
17_Member	GO Biological Processes	GO:0043269	regulation of monoatomic ion transport	-15.9901	-13.429	134,706,760,766,1128,1268,1812,1813,1814,2147,2534,2539,2864,2890,2916,3741,4129,4318,5027,5142,5743,6336,6532,54106,56848	ADORA1,TSPO,CA2,CA7,CHRM1,CNR1,DRD1,DRD2,DRD3,F2,FYN,G6PD,FFAR1,GRIA1,GRM6,KCNA5,MAOB,MMP9,P2RX7,PDE4B,PTGS2,SCN10A,SLC6A4,TLR9,SPHK2	25/472
17_Member	GO Biological Processes	GO:0010959	regulation of metal ion transport	-7.66438	-5.80515	134,706,1812,1813,1814,2147,2534,2539,2864,2916,3741,5027,5142,5743,54106	ADORA1,TSPO,DRD1,DRD2,DRD3,F2,FYN,G6PD,FFAR1,GRM6,KCNA5,P2RX7,PDE4B,PTGS2,TLR9	15/403
17_Member	GO Biological Processes	GO:0034762	regulation of transmembrane transport	-6.70183	-4.92726	760,1432,1812,2147,2171,2534,2539,2890,2916,4318,5027,5142,6336,54106,56848	CA2,MAPK14,DRD1,F2,FABP5,FYN,G6PD,GRIA1,GRM6,MMP9,P2RX7,PDE4B,SCN10A,TLR9,SPHK2	15/478
17_Member	GO Biological Processes	GO:0051924	regulation of calcium ion transport	-6.42119	-4.6851	706,1812,2147,2534,2539,2864,2916,5027,5142,5743,54106	TSPO,DRD1,F2,FYN,G6PD,FFAR1,GRM6,P2RX7,PDE4B,PTGS2,TLR9	11/253
17_Member	GO Biological Processes	GO:0043270	positive regulation of monoatomic ion transport	-6.24524	-4.53132	134,706,1128,1812,2147,2539,2864,2916,5027,6532	ADORA1,TSPO,CHRM1,DRD1,F2,G6PD,FFAR1,GRM6,P2RX7,SLC6A4	10/210
17_Member	GO Biological Processes	GO:0034765	regulation of monoatomic ion transmembrane transport	-5.92604	-4.24673	1812,2147,2534,2539,2890,2916,4318,5027,5142,6336,54106,56848	DRD1,F2,FYN,G6PD,GRIA1,GRM6,MMP9,P2RX7,PDE4B,SCN10A,TLR9,SPHK2	12/345
17_Member	GO Biological Processes	GO:0051928	positive regulation of calcium ion transport	-5.17588	-3.58682	706,1812,2147,2539,2864,2916,5027	TSPO,DRD1,F2,G6PD,FFAR1,GRM6,P2RX7	7/117
17_Member	GO Biological Processes	GO:1903169	regulation of calcium ion transmembrane transport	-4.9734	-3.41329	1812,2147,2534,2539,2916,5027,5142,54106	DRD1,F2,FYN,G6PD,GRM6,P2RX7,PDE4B,TLR9	8/175
17_Member	GO Biological Processes	GO:1904062	regulation of monoatomic cation transmembrane transport	-4.73234	-3.20334	1812,2147,2534,2539,2916,4318,5027,5142,54106,56848	DRD1,F2,FYN,G6PD,GRM6,MMP9,P2RX7,PDE4B,TLR9,SPHK2	10/311
17_Member	GO Biological Processes	GO:1904427	positive regulation of calcium ion transmembrane transport	-3.87871	-2.44203	1812,2147,2539,2916,5027	DRD1,F2,G6PD,GRM6,P2RX7	5/82
17_Member	GO Biological Processes	GO:0034764	positive regulation of transmembrane transport	-3.55023	-2.15696	760,1432,1812,2147,2539,2916,5027	CA2,MAPK14,DRD1,F2,G6PD,GRM6,P2RX7	7/211
17_Member	GO Biological Processes	GO:1904064	positive regulation of cation transmembrane transport	-2.78751	-1.49904	1812,2147,2539,2916,5027	DRD1,F2,G6PD,GRM6,P2RX7	5/142
17_Member	GO Biological Processes	GO:0034767	positive regulation of monoatomic ion transmembrane transport	-2.65828	-1.38593	1812,2147,2539,2916,5027	DRD1,F2,G6PD,GRM6,P2RX7	5/152
18_Summary	GO Biological Processes	GO:0071396	cellular response to lipid	-15.5118	-12.9579	367,706,1066,1432,1813,1956,2099,2100,3066,4314,4318,5142,5241,5465,5467,5732,5743,6532,6714,6715,6915,9971,26191,54106,56848,151306,728,1268,1269,1594,1728,3620,4129,5027,1812,1814,1815,2890,3357,6505,761,1610,2147,2167,11238,3320,4282	AR,TSPO,CES1,MAPK14,DRD2,EGFR,ESR1,ESR2,HDAC2,MMP3,MMP9,PDE4B,PGR,PPARA,PPARD,PTGER2,PTGS2,SLC6A4,SRC,SRD5A1,TBXA2R,NR1H4,PTPN22,TLR9,SPHK2,GPBAR1,C5AR1,CNR1,CNR2,CYP27B1,NQO1,IDO1,MAOB,P2RX7,DRD1,DRD3,DRD4,GRIA1,HTR2B,SLC1A1,CA3,DAO,F2,FABP4,CA5B,HSP90AA1,MIF	47/-
18_Member	GO Biological Processes	GO:0071396	cellular response to lipid	-15.5118	-12.9579	367,706,1066,1432,1813,1956,2099,2100,3066,4314,4318,5142,5241,5465,5467,5732,5743,6532,6714,6715,6915,9971,26191,54106,56848,151306	AR,TSPO,CES1,MAPK14,DRD2,EGFR,ESR1,ESR2,HDAC2,MMP3,MMP9,PDE4B,PGR,PPARA,PPARD,PTGER2,PTGS2,SLC6A4,SRC,SRD5A1,TBXA2R,NR1H4,PTPN22,TLR9,SPHK2,GPBAR1	26/546
18_Member	GO Biological Processes	GO:0002237	response to molecule of bacterial origin	-15.3574	-12.8377	706,728,1268,1269,1432,1594,1728,3066,3620,4129,4314,4318,5027,5142,5467,5732,5743,6714,6915,9971,26191,54106	TSPO,C5AR1,CNR1,CNR2,MAPK14,CYP27B1,NQO1,HDAC2,IDO1,MAOB,MMP3,MMP9,P2RX7,PDE4B,PPARD,PTGER2,PTGS2,SRC,TBXA2R,NR1H4,PTPN22,TLR9	22/361
18_Member	GO Biological Processes	GO:0071407	cellular response to organic cyclic compound	-14.9623	-12.4804	367,1066,1812,1813,1814,1815,1956,2099,2100,2890,3066,3357,5027,5241,5465,5467,5743,6505,6532,6714,6715,9971,54106,151306	AR,CES1,DRD1,DRD2,DRD3,DRD4,EGFR,ESR1,ESR2,GRIA1,HDAC2,HTR2B,P2RX7,PGR,PPARA,PPARD,PTGS2,SLC1A1,SLC6A4,SRC,SRD5A1,NR1H4,TLR9,GPBAR1	24/472
18_Member	GO Biological Processes	GO:0032496	response to lipopolysaccharide	-14.8142	-12.3516	706,1268,1269,1432,1594,1728,3066,3620,4129,4314,4318,5027,5142,5467,5732,5743,6714,6915,9971,26191,54106	TSPO,CNR1,CNR2,MAPK14,CYP27B1,NQO1,HDAC2,IDO1,MAOB,MMP3,MMP9,P2RX7,PDE4B,PPARD,PTGER2,PTGS2,SRC,TBXA2R,NR1H4,PTPN22,TLR9	21/339
18_Member	GO Biological Processes	GO:0009617	response to bacterium	-13.4884	-11.113	706,728,761,1268,1269,1432,1594,1610,1728,2147,2167,3066,3620,4129,4314,4318,5027,5142,5467,5732,5743,6714,6915,9971,11238,26191,54106	TSPO,C5AR1,CA3,CNR1,CNR2,MAPK14,CYP27B1,DAO,NQO1,F2,FABP4,HDAC2,IDO1,MAOB,MMP3,MMP9,P2RX7,PDE4B,PPARD,PTGER2,PTGS2,SRC,TBXA2R,NR1H4,CA5B,PTPN22,TLR9	27/726
18_Member	GO Biological Processes	GO:0071222	cellular response to lipopolysaccharide	-8.22115	-6.30021	706,1432,4314,4318,5142,5467,5743,6714,6915,9971,26191,54106	TSPO,MAPK14,MMP3,MMP9,PDE4B,PPARD,PTGS2,SRC,TBXA2R,NR1H4,PTPN22,TLR9	12/212
18_Member	GO Biological Processes	GO:0071219	cellular response to molecule of bacterial origin	-7.9104	-6.02296	706,1432,4314,4318,5142,5467,5743,6714,6915,9971,26191,54106	TSPO,MAPK14,MMP3,MMP9,PDE4B,PPARD,PTGS2,SRC,TBXA2R,NR1H4,PTPN22,TLR9	12/226
18_Member	GO Biological Processes	GO:0071216	cellular response to biotic stimulus	-7.38733	-5.54779	706,1432,4314,4318,5142,5467,5743,6714,6915,9971,26191,54106	TSPO,MAPK14,MMP3,MMP9,PDE4B,PPARD,PTGS2,SRC,TBXA2R,NR1H4,PTPN22,TLR9	12/252
18_Member	GO Biological Processes	GO:0001819	positive regulation of cytokine production	-7.06809	-5.26162	728,1432,1813,3066,3320,3357,3620,4282,5027,5142,5743,6714,9971,26191,54106,56848	C5AR1,MAPK14,DRD2,HDAC2,HSP90AA1,HTR2B,IDO1,MIF,P2RX7,PDE4B,PTGS2,SRC,NR1H4,PTPN22,TLR9,SPHK2	16/514
19_Summary	GO Biological Processes	GO:0018958	phenol-containing compound metabolic process	-15.392	-12.859	1508,1513,1610,1621,1812,1813,1814,3251,4128,4129,6505,6531,6715,7299,3620,6999,1815,2911,2915,2916,1594,54363	CTSB,CTSK,DAO,DBH,DRD1,DRD2,DRD3,HPRT1,MAOA,MAOB,SLC1A1,SLC6A3,SRD5A1,TYR,IDO1,TDO2,DRD4,GRM1,GRM5,GRM6,CYP27B1,HAO1	22/-
19_Member	GO Biological Processes	GO:0018958	phenol-containing compound metabolic process	-15.392	-12.859	1508,1513,1610,1621,1812,1813,1814,3251,4128,4129,6505,6531,6715,7299	CTSB,CTSK,DAO,DBH,DRD1,DRD2,DRD3,HPRT1,MAOA,MAOB,SLC1A1,SLC6A3,SRD5A1,TYR	14/93
19_Member	GO Biological Processes	GO:0042417	dopamine metabolic process	-14.936	-12.4601	1610,1621,1812,1813,1814,3251,4128,4129,6505,6531	DAO,DBH,DRD1,DRD2,DRD3,HPRT1,MAOA,MAOB,SLC1A1,SLC6A3	10/30
19_Member	GO Biological Processes	GO:0006584	catecholamine metabolic process	-12.839	-10.5084	1610,1621,1812,1813,1814,3251,4128,4129,6505,6531	DAO,DBH,DRD1,DRD2,DRD3,HPRT1,MAOA,MAOB,SLC1A1,SLC6A3	10/46
19_Member	GO Biological Processes	GO:0009712	catechol-containing compound metabolic process	-12.839	-10.5084	1610,1621,1812,1813,1814,3251,4128,4129,6505,6531	DAO,DBH,DRD1,DRD2,DRD3,HPRT1,MAOA,MAOB,SLC1A1,SLC6A3	10/46
19_Member	GO Biological Processes	GO:0006576	biogenic amine metabolic process	-12.7301	-10.4161	1610,1621,1812,1813,1814,3251,3620,4128,4129,6505,6531,6999	DAO,DBH,DRD1,DRD2,DRD3,HPRT1,IDO1,MAOA,MAOB,SLC1A1,SLC6A3,TDO2	12/88
19_Member	GO Biological Processes	GO:0009308	amine metabolic process	-12.2097	-9.93149	1610,1621,1812,1813,1814,3251,3620,4128,4129,6505,6531,6999	DAO,DBH,DRD1,DRD2,DRD3,HPRT1,IDO1,MAOA,MAOB,SLC1A1,SLC6A3,TDO2	12/97
19_Member	GO Biological Processes	GO:0007626	locomotory behavior	-8.33777	-6.39648	1621,1812,1813,1814,1815,2911,2915,2916,3251,3620,6505,6531	DBH,DRD1,DRD2,DRD3,DRD4,GRM1,GRM5,GRM6,HPRT1,IDO1,SLC1A1,SLC6A3	12/207
19_Member	GO Biological Processes	GO:0042053	regulation of dopamine metabolic process	-7.11772	-5.30353	1812,1815,3251,4129,6531	DRD1,DRD4,HPRT1,MAOB,SLC6A3	5/19
19_Member	GO Biological Processes	GO:0042069	regulation of catecholamine metabolic process	-7.11772	-5.30353	1812,1815,3251,4129,6531	DRD1,DRD4,HPRT1,MAOB,SLC6A3	5/19
19_Member	GO Biological Processes	GO:0033238	regulation of amine metabolic process	-6.66463	-4.89942	1812,1815,3251,4129,6531	DRD1,DRD4,HPRT1,MAOB,SLC6A3	5/23
19_Member	GO Biological Processes	GO:0019614	catechol-containing compound catabolic process	-6.60817	-4.85552	1621,4128,4129,6531	DBH,MAOA,MAOB,SLC6A3	4/10
19_Member	GO Biological Processes	GO:0042420	dopamine catabolic process	-6.60817	-4.85552	1621,4128,4129,6531	DBH,MAOA,MAOB,SLC6A3	4/10
19_Member	GO Biological Processes	GO:0042424	catecholamine catabolic process	-6.60817	-4.85552	1621,4128,4129,6531	DBH,MAOA,MAOB,SLC6A3	4/10
19_Member	GO Biological Processes	GO:0019336	phenol-containing compound catabolic process	-6.23983	-4.52796	1621,4128,4129,6531	DBH,MAOA,MAOB,SLC6A3	4/12
19_Member	GO Biological Processes	GO:1901616	organic hydroxy compound catabolic process	-5.80804	-4.13823	1594,1621,4128,4129,6531,54363	CYP27B1,DBH,MAOA,MAOB,SLC6A3,HAO1	6/60
19_Member	GO Molecular Functions	GO:0030058	aliphatic amine dehydrogenase activity	-5.68887	-4.04424	1610,4128,4129	DAO,MAOA,MAOB	3/5
19_Member	GO Molecular Functions	GO:0052595	aliphatic amine oxidase activity	-5.68887	-4.04424	1610,4128,4129	DAO,MAOA,MAOB	3/5
19_Member	GO Biological Processes	GO:0009310	amine catabolic process	-5.36019	-3.75255	1621,4128,4129,6531	DBH,MAOA,MAOB,SLC6A3	4/19
19_Member	GO Biological Processes	GO:0042402	biogenic amine catabolic process	-5.36019	-3.75255	1621,4128,4129,6531	DBH,MAOA,MAOB,SLC6A3	4/19
19_Member	GO Molecular Functions	GO:0008131	primary methylamine oxidase activity	-4.77221	-3.24052	1610,4128,4129	DAO,MAOA,MAOB	3/9
19_Member	GO Biological Processes	GO:0046189	phenol-containing compound biosynthetic process	-4.26184	-2.78303	1610,1621,6531,7299	DAO,DBH,SLC6A3,TYR	4/35
19_Member	GO Molecular Functions	GO:0016641	oxidoreductase activity, acting on the CH-NH2 group of donors, oxygen as acceptor	-3.96163	-2.52002	1610,4128,4129	DAO,MAOA,MAOB	3/16
19_Member	GO Biological Processes	GO:0009713	catechol-containing compound biosynthetic process	-3.7292	-2.31165	1610,1621,6531	DAO,DBH,SLC6A3	3/19
19_Member	GO Biological Processes	GO:0042423	catecholamine biosynthetic process	-3.7292	-2.31165	1610,1621,6531	DAO,DBH,SLC6A3	3/19
19_Member	GO Molecular Functions	GO:0016638	oxidoreductase activity, acting on the CH-NH2 group of donors	-3.66051	-2.25172	1610,4128,4129	DAO,MAOA,MAOB	3/20
19_Member	GO Biological Processes	GO:0042401	biogenic amine biosynthetic process	-2.92994	-1.6201	1610,1621,6531	DAO,DBH,SLC6A3	3/35
19_Member	GO Biological Processes	GO:0009309	amine biosynthetic process	-2.89405	-1.58904	1610,1621,6531	DAO,DBH,SLC6A3	3/36
20_Summary	GO Molecular Functions	GO:0033218	amide binding	-15.153	-12.665	43,590,774,1139,2346,2642,2890,2891,2893,3061,3062,3141,3156,4160,5021,6715,6716,7298,9536,4889,1129,1514,1813,1956,3320,54106,5142	ACHE,BCHE,CACNA1B,CHRNA7,FOLH1,GCGR,GRIA1,GRIA2,GRIA4,HCRTR1,HCRTR2,HLCS,HMGCR,MC4R,OXTR,SRD5A1,SRD5A2,TYMS,PTGES,NPY5R,CHRM2,CTSL,DRD2,EGFR,HSP90AA1,TLR9,PDE4B	27/-
20_Member	GO Molecular Functions	GO:0033218	amide binding	-15.153	-12.665	43,590,774,1139,2346,2642,2890,2891,2893,3061,3062,3141,3156,4160,5021,6715,6716,7298,9536	ACHE,BCHE,CACNA1B,CHRNA7,FOLH1,GCGR,GRIA1,GRIA2,GRIA4,HCRTR1,HCRTR2,HLCS,HMGCR,MC4R,OXTR,SRD5A1,SRD5A2,TYMS,PTGES	19/247
20_Member	GO Molecular Functions	GO:0001540	amyloid-beta binding	-6.17943	-4.47568	43,590,774,1139,2890,2891,2893	ACHE,BCHE,CACNA1B,CHRNA7,GRIA1,GRIA2,GRIA4	7/83
20_Member	GO Molecular Functions	GO:0004971	AMPA glutamate receptor activity	-5.38974	-3.77805	2890,2891,2893	GRIA1,GRIA2,GRIA4	3/6
20_Member	GO Molecular Functions	GO:0042277	peptide binding	-4.70827	-3.18128	43,590,774,1139,2890,2891,2893,4160,4889	ACHE,BCHE,CACNA1B,CHRNA7,GRIA1,GRIA2,GRIA4,MC4R,NPY5R	9/249
20_Member	GO Cellular Components	GO:0030139	endocytic vesicle	-3.5088	-2.1214	1129,1514,1813,1956,2890,2891,2893,3320,54106	CHRM2,CTSL,DRD2,EGFR,GRIA1,GRIA2,GRIA4,HSP90AA1,TLR9	9/358
20_Member	GO Cellular Components	GO:0032281	AMPA glutamate receptor complex	-3.26458	-1.90897	2890,2891,2893	GRIA1,GRIA2,GRIA4	3/27
20_Member	GO Cellular Components	GO:0030666	endocytic vesicle membrane	-2.09275	-0.890381	1129,1956,2890,2891,2893	CHRM2,EGFR,GRIA1,GRIA2,GRIA4	5/207
20_Member	GO Cellular Components	GO:0060076	excitatory synapse	-2.07343	-0.873447	2890,2891,5142	GRIA1,GRIA2,PDE4B	3/70

## Sheet: Table S6
Table S6: KEGG enrichment terms of intersecting targets.
GroupID	Category	Term	Description	LogP	Log(q-value)	Genes	Symbols	InTerm_InList
1_Summary	KEGG Pathway	hsa04080	Neuroactive ligand-receptor interaction	-54.2833	-51.7258	134,140,151,706,728,1128,1129,1139,1268,1269,1812,1813,1814,1815,1901,1903,2147,2550,2554,2555,2556,2558,2569,2642,2890,2891,2893,2897,2898,2899,2901,2911,2912,2913,2914,2915,2916,2917,2918,3061,3062,3357,4160,4544,4889,5021,5027,5340,5732,6915,9568	ADORA1,ADORA3,ADRA2B,TSPO,C5AR1,CHRM1,CHRM2,CHRNA7,CNR1,CNR2,DRD1,DRD2,DRD3,DRD4,S1PR1,S1PR3,F2,GABBR1,GABRA1,GABRA2,GABRA3,GABRA5,GABRR1,GCGR,GRIA1,GRIA2,GRIA4,GRIK1,GRIK2,GRIK3,GRIK5,GRM1,GRM2,GRM3,GRM4,GRM5,GRM6,GRM7,GRM8,HCRTR1,HCRTR2,HTR2B,MC4R,MTNR1B,NPY5R,OXTR,P2RX7,PLG,PTGER2,TBXA2R,GABBR2	51/-
1_Member	KEGG Pathway	hsa04080	Neuroactive ligand-receptor interaction	-54.2833	-51.7258	134,140,151,706,728,1128,1129,1139,1268,1269,1812,1813,1814,1815,1901,1903,2147,2550,2554,2555,2556,2558,2569,2642,2890,2891,2893,2897,2898,2899,2901,2911,2912,2913,2914,2915,2916,2917,2918,3061,3062,3357,4160,4544,4889,5021,5027,5340,5732,6915,9568	ADORA1,ADORA3,ADRA2B,TSPO,C5AR1,CHRM1,CHRM2,CHRNA7,CNR1,CNR2,DRD1,DRD2,DRD3,DRD4,S1PR1,S1PR3,F2,GABBR1,GABRA1,GABRA2,GABRA3,GABRA5,GABRR1,GCGR,GRIA1,GRIA2,GRIA4,GRIK1,GRIK2,GRIK3,GRIK5,GRM1,GRM2,GRM3,GRM4,GRM5,GRM6,GRM7,GRM8,HCRTR1,HCRTR2,HTR2B,MC4R,MTNR1B,NPY5R,OXTR,P2RX7,PLG,PTGER2,TBXA2R,GABBR2	51/370
2_Summary	KEGG Pathway	hsa00910	Nitrogen metabolism	-23.0927	-20.8362	759,760,761,762,763,765,766,768,771,11238,23632,377677	CA1,CA2,CA3,CA4,CA5A,CA6,CA7,CA9,CA12,CA5B,CA14,CA13	12/-
2_Member	KEGG Pathway	hsa00910	Nitrogen metabolism	-23.0927	-20.8362	759,760,761,762,763,765,766,768,771,11238,23632,377677	CA1,CA2,CA3,CA4,CA5A,CA6,CA7,CA9,CA12,CA5B,CA14,CA13	12/17
3_Summary	KEGG Pathway	hsa04724	Glutamatergic synapse	-18.3876	-16.3072	156,2890,2891,2893,2897,2898,2899,2901,2911,2912,2913,2914,2915,2916,2917,2918,6505,1956,2147,2534,56848	GRK2,GRIA1,GRIA2,GRIA4,GRIK1,GRIK2,GRIK3,GRIK5,GRM1,GRM2,GRM3,GRM4,GRM5,GRM6,GRM7,GRM8,SLC1A1,EGFR,F2,FYN,SPHK2	21/-
3_Member	KEGG Pathway	hsa04724	Glutamatergic synapse	-18.3876	-16.3072	156,2890,2891,2893,2897,2898,2899,2901,2911,2912,2913,2914,2915,2916,2917,2918,6505	GRK2,GRIA1,GRIA2,GRIA4,GRIK1,GRIK2,GRIK3,GRIK5,GRM1,GRM2,GRM3,GRM4,GRM5,GRM6,GRM7,GRM8,SLC1A1	17/116
3_Member	KEGG Pathway	hsa04072	Phospholipase D signaling pathway	-9.97827	-8.49994	1956,2147,2534,2911,2912,2913,2914,2915,2916,2917,2918,56848	EGFR,F2,FYN,GRM1,GRM2,GRM3,GRM4,GRM5,GRM6,GRM7,GRM8,SPHK2	12/149
4_Summary	KEGG Pathway	hsa04727	GABAergic synapse	-14.1504	-12.1949	774,2550,2554,2555,2556,2558,2569,6529,6538,6539,6540,6714,9568,134,156,1812,5142,2911,2914,6326	CACNA1B,GABBR1,GABRA1,GABRA2,GABRA3,GABRA5,GABRR1,SLC6A1,SLC6A11,SLC6A12,SLC6A13,SRC,GABBR2,ADORA1,GRK2,DRD1,PDE4B,GRM1,GRM4,SCN2A	20/-
4_Member	KEGG Pathway	hsa04727	GABAergic synapse	-14.1504	-12.1949	774,2550,2554,2555,2556,2558,2569,6529,6538,6539,6540,6714,9568	CACNA1B,GABBR1,GABRA1,GABRA2,GABRA3,GABRA5,GABRR1,SLC6A1,SLC6A11,SLC6A12,SLC6A13,SRC,GABBR2	13/89
4_Member	KEGG Pathway	hsa05032	Morphine addiction	-12.5503	-10.8379	134,156,774,1812,2550,2554,2555,2556,2558,2569,5142,9568	ADORA1,GRK2,CACNA1B,DRD1,GABBR1,GABRA1,GABRA2,GABRA3,GABRA5,GABRR1,PDE4B,GABBR2	12/91
4_Member	KEGG Pathway	hsa04742	Taste transduction	-8.62887	-7.30181	2550,2554,2555,2556,2558,2911,2914,6326,9568	GABBR1,GABRA1,GABRA2,GABRA3,GABRA5,GRM1,GRM4,SCN2A,GABBR2	9/86
5_Summary	KEGG Pathway	hsa05033	Nicotine addiction	-13.3885	-11.53	774,1139,2554,2555,2556,2558,2569,2890,2891,2893,1268,1432,2911,2915,5743,1128,2081,6531,81027,3066,4544	CACNA1B,CHRNA7,GABRA1,GABRA2,GABRA3,GABRA5,GABRR1,GRIA1,GRIA2,GRIA4,CNR1,MAPK14,GRM1,GRM5,PTGS2,CHRM1,ERN1,SLC6A3,TUBB1,HDAC2,MTNR1B	21/-
5_Member	KEGG Pathway	hsa05033	Nicotine addiction	-13.3885	-11.53	774,1139,2554,2555,2556,2558,2569,2890,2891,2893	CACNA1B,CHRNA7,GABRA1,GABRA2,GABRA3,GABRA5,GABRR1,GRIA1,GRIA2,GRIA4	10/41
5_Member	KEGG Pathway	hsa04723	Retrograde endocannabinoid signaling	-12.4776	-10.8232	774,1268,1432,2554,2555,2556,2558,2569,2890,2891,2893,2911,2915,5743	CACNA1B,CNR1,MAPK14,GABRA1,GABRA2,GABRA3,GABRA5,GABRR1,GRIA1,GRIA2,GRIA4,GRM1,GRM5,PTGS2	14/149
5_Member	KEGG Pathway	hsa05022	Pathways of neurodegeneration - multiple diseases	-5.15117	-4.09881	774,1128,1139,1432,2081,2890,2891,2893,2911,2915,5743,6531,81027	CACNA1B,CHRM1,CHRNA7,MAPK14,ERN1,GRIA1,GRIA2,GRIA4,GRM1,GRM5,PTGS2,SLC6A3,TUBB1	13/483
5_Member	KEGG Pathway	hsa05016	Huntington disease	-3.24064	-2.39913	774,2081,2890,2891,2893,2915,3066,81027	CACNA1B,ERN1,GRIA1,GRIA2,GRIA4,GRM5,HDAC2,TUBB1	8/311
5_Member	KEGG Pathway	hsa04720	Long-term potentiation	-3.16059	-2.32736	2890,2891,2911,2915	GRIA1,GRIA2,GRM1,GRM5	4/67
5_Member	KEGG Pathway	hsa04713	Circadian entrainment	-2.5653	-1.82071	2890,2891,2893,4544	GRIA1,GRIA2,GRIA4,MTNR1B	4/97
5_Member	KEGG Pathway	hsa04730	Long-term depression	-2.2587	-1.55852	2890,2891,2911	GRIA1,GRIA2,GRM1	3/60
6_Summary	KEGG Pathway	hsa00140	Steroid hormone biosynthesis	-12.9463	-11.167	1544,1584,1585,1586,1588,3290,3291,3293,6715,6716,7364	CYP1A2,CYP11B1,CYP11B2,CYP17A1,CYP19A1,HSD11B1,HSD11B2,HSD17B3,SRD5A1,SRD5A2,UGT2B7	11/-
6_Member	KEGG Pathway	hsa00140	Steroid hormone biosynthesis	-12.9463	-11.167	1544,1584,1585,1586,1588,3290,3291,3293,6715,6716,7364	CYP1A2,CYP11B1,CYP11B2,CYP17A1,CYP19A1,HSD11B1,HSD11B2,HSD17B3,SRD5A1,SRD5A2,UGT2B7	11/63
7_Summary	KEGG Pathway	hsa04024	cAMP signaling pathway	-12.2694	-10.6661	134,1128,1129,1812,1813,2550,2735,2890,2891,2893,5021,5142,5465,5732,9568,338442	ADORA1,CHRM1,CHRM2,DRD1,DRD2,GABBR1,GLI1,GRIA1,GRIA2,GRIA4,OXTR,PDE4B,PPARA,PTGER2,GABBR2,HCAR2	16/-
7_Member	KEGG Pathway	hsa04024	cAMP signaling pathway	-12.2694	-10.6661	134,1128,1129,1812,1813,2550,2735,2890,2891,2893,5021,5142,5465,5732,9568,338442	ADORA1,CHRM1,CHRM2,DRD1,DRD2,GABBR1,GLI1,GRIA1,GRIA2,GRIA4,OXTR,PDE4B,PPARA,PTGER2,GABBR2,HCAR2	16/226
8_Summary	KEGG Pathway	hsa05207	Chemical carcinogenesis - receptor activation	-11.4405	-9.88295	367,774,1139,1544,1956,2052,2053,2099,2100,3320,5241,5465,6714,7364,9970,2550,2911,4318,9568,2064	AR,CACNA1B,CHRNA7,CYP1A2,EGFR,EPHX1,EPHX2,ESR1,ESR2,HSP90AA1,PGR,PPARA,SRC,UGT2B7,NR1I3,GABBR1,GRM1,MMP9,GABBR2,ERBB2	20/-
8_Member	KEGG Pathway	hsa05207	Chemical carcinogenesis - receptor activation	-11.4405	-9.88295	367,774,1139,1544,1956,2052,2053,2099,2100,3320,5241,5465,6714,7364,9970	AR,CACNA1B,CHRNA7,CYP1A2,EGFR,EPHX1,EPHX2,ESR1,ESR2,HSP90AA1,PGR,PPARA,SRC,UGT2B7,NR1I3	15/215
8_Member	KEGG Pathway	hsa04915	Estrogen signaling pathway	-7.9293	-6.69401	1956,2099,2100,2550,2911,3320,4318,5241,6714,9568	EGFR,ESR1,ESR2,GABBR1,GRM1,HSP90AA1,MMP9,PGR,SRC,GABBR2	10/139
8_Member	KEGG Pathway	hsa05224	Breast cancer	-2.70874	-1.93656	1956,2064,2099,2100,5241	EGFR,ERBB2,ESR1,ESR2,PGR	5/148
9_Summary	KEGG Pathway	hsa04728	Dopaminergic synapse	-10.5979	-9.08181	774,1432,1812,1813,1814,1815,2890,2891,2893,4128,4129,6531,2912,2913,3066,8841,10013,55869,2081,81027	CACNA1B,MAPK14,DRD1,DRD2,DRD3,DRD4,GRIA1,GRIA2,GRIA4,MAOA,MAOB,SLC6A3,GRM2,GRM3,HDAC2,HDAC3,HDAC6,HDAC8,ERN1,TUBB1	20/-
9_Member	KEGG Pathway	hsa04728	Dopaminergic synapse	-10.5979	-9.08181	774,1432,1812,1813,1814,1815,2890,2891,2893,4128,4129,6531	CACNA1B,MAPK14,DRD1,DRD2,DRD3,DRD4,GRIA1,GRIA2,GRIA4,MAOA,MAOB,SLC6A3	12/132
9_Member	KEGG Pathway	hsa05030	Cocaine addiction	-9.31157	-7.90019	1812,1813,2891,2912,2913,4128,4129,6531	DRD1,DRD2,GRIA2,GRM2,GRM3,MAOA,MAOB,SLC6A3	8/49
9_Member	KEGG Pathway	hsa05031	Amphetamine addiction	-8.08734	-6.83086	1812,2890,2891,2893,3066,4128,4129,6531	DRD1,GRIA1,GRIA2,GRIA4,HDAC2,MAOA,MAOB,SLC6A3	8/69
9_Member	KEGG Pathway	hsa05034	Alcoholism	-5.69332	-4.54669	1812,1813,3066,4128,4129,6531,8841,10013,55869	DRD1,DRD2,HDAC2,MAOA,MAOB,SLC6A3,HDAC3,HDAC6,HDAC8	9/188
9_Member	KEGG Pathway	hsa05012	Parkinson disease	-2.90843	-2.09911	1812,1813,2081,4128,4129,6531,81027	DRD1,DRD2,ERN1,MAOA,MAOB,SLC6A3,TUBB1	7/271
10_Summary	KEGG Pathway	hsa04020	Calcium signaling pathway	-9.35359	-7.91002	774,1128,1129,1139,1812,1956,2064,2911,2915,3357,5021,5027,6915,56848,1813,6714,81027	CACNA1B,CHRM1,CHRM2,CHRNA7,DRD1,EGFR,ERBB2,GRM1,GRM5,HTR2B,OXTR,P2RX7,TBXA2R,SPHK2,DRD2,SRC,TUBB1	17/-
10_Member	KEGG Pathway	hsa04020	Calcium signaling pathway	-9.35359	-7.91002	774,1128,1129,1139,1812,1956,2064,2911,2915,3357,5021,5027,6915,56848	CACNA1B,CHRM1,CHRM2,CHRNA7,DRD1,EGFR,ERBB2,GRM1,GRM5,HTR2B,OXTR,P2RX7,TBXA2R,SPHK2	14/254
10_Member	KEGG Pathway	hsa04540	Gap junction	-7.0912	-5.87611	1812,1813,1956,2911,2915,3357,6714,81027	DRD1,DRD2,EGFR,GRM1,GRM5,HTR2B,SRC,TUBB1	8/92
11_Summary	KEGG Pathway	hsa04721	Synaptic vesicle cycle	-8.96255	-7.58114	774,6505,6529,6530,6531,6532,6538,6539,6540	CACNA1B,SLC1A1,SLC6A1,SLC6A2,SLC6A3,SLC6A4,SLC6A11,SLC6A12,SLC6A13	9/-
11_Member	KEGG Pathway	hsa04721	Synaptic vesicle cycle	-8.96255	-7.58114	774,6505,6529,6530,6531,6532,6538,6539,6540	CACNA1B,SLC1A1,SLC6A1,SLC6A2,SLC6A3,SLC6A4,SLC6A11,SLC6A12,SLC6A13	9/79
12_Summary	KEGG Pathway	hsa04726	Serotonergic synapse	-8.73012	-7.37674	240,246,774,1557,3357,4128,4129,5742,5743,6532,2053,4048,9536	ALOX5,ALOX15,CACNA1B,CYP2C19,HTR2B,MAOA,MAOB,PTGS1,PTGS2,SLC6A4,EPHX2,LTA4H,PTGES	13/-
12_Member	KEGG Pathway	hsa04726	Serotonergic synapse	-8.73012	-7.37674	240,246,774,1557,3357,4128,4129,5742,5743,6532	ALOX5,ALOX15,CACNA1B,CYP2C19,HTR2B,MAOA,MAOB,PTGS1,PTGS2,SLC6A4	10/115
12_Member	KEGG Pathway	hsa00590	Arachidonic acid metabolism	-8.40842	-7.12966	240,246,1557,2053,4048,5742,5743,9536	ALOX5,ALOX15,CYP2C19,EPHX2,LTA4H,PTGS1,PTGS2,PTGES	8/63
13_Summary	KEGG Pathway	hsa05200	Pathways in cancer	-8.43946	-7.13722	367,1728,1956,2064,2099,2100,2147,2735,2736,3066,3320,4312,4318,5467,5732,5743,54583,112399	AR,NQO1,EGFR,ERBB2,ESR1,ESR2,F2,GLI1,GLI2,HDAC2,HSP90AA1,MMP1,MMP9,PPARD,PTGER2,PTGS2,EGLN1,EGLN3	18/-
13_Member	KEGG Pathway	hsa05200	Pathways in cancer	-8.43946	-7.13722	367,1728,1956,2064,2099,2100,2147,2735,2736,3066,3320,4312,4318,5467,5732,5743,54583,112399	AR,NQO1,EGFR,ERBB2,ESR1,ESR2,F2,GLI1,GLI2,HDAC2,HSP90AA1,MMP1,MMP9,PPARD,PTGER2,PTGS2,EGLN1,EGLN3	18/533
14_Summary	KEGG Pathway	hsa05219	Bladder cancer	-6.81409	-5.61831	1890,1956,2064,4312,4318,6714,1432,2099,2100,1586,1544,1728,2052,2053,5770,1514,5743,56848,3932,54106,3357,5732,728,2147,4314,1594,1901,2911,1268,1813	TYMP,EGFR,ERBB2,MMP1,MMP9,SRC,MAPK14,ESR1,ESR2,CYP17A1,CYP1A2,NQO1,EPHX1,EPHX2,PTPN1,CTSL,PTGS2,SPHK2,LCK,TLR9,HTR2B,PTGER2,C5AR1,F2,MMP3,CYP27B1,S1PR1,GRM1,CNR1,DRD2	30/-
14_Member	KEGG Pathway	hsa05219	Bladder cancer	-6.81409	-5.61831	1890,1956,2064,4312,4318,6714	TYMP,EGFR,ERBB2,MMP1,MMP9,SRC	6/41
14_Member	KEGG Pathway	hsa01522	Endocrine resistance	-5.65955	-4.5334	1432,1956,2064,2099,2100,4318,6714	MAPK14,EGFR,ERBB2,ESR1,ESR2,MMP9,SRC	7/99
14_Member	KEGG Pathway	hsa04917	Prolactin signaling pathway	-4.17716	-3.18889	1432,1586,2099,2100,6714	MAPK14,CYP17A1,ESR1,ESR2,SRC	5/71
14_Member	KEGG Pathway	hsa05208	Chemical carcinogenesis - reactive oxygen species	-4.16662	-3.18889	1432,1544,1728,1956,2052,2053,5770,6714	MAPK14,CYP1A2,NQO1,EGFR,EPHX1,EPHX2,PTPN1,SRC	8/227
14_Member	KEGG Pathway	hsa05205	Proteoglycans in cancer	-3.63925	-2.7445	1432,1514,1956,2064,2099,4318,6714	MAPK14,CTSL,EGFR,ERBB2,ESR1,MMP9,SRC	7/204
14_Member	KEGG Pathway	hsa04370	VEGF signaling pathway	-3.34297	-2.49303	1432,5743,6714,56848	MAPK14,PTGS2,SRC,SPHK2	4/60
14_Member	KEGG Pathway	hsa04926	Relaxin signaling pathway	-2.95735	-2.14021	1432,1956,4312,4318,6714	MAPK14,EGFR,MMP1,MMP9,SRC	5/130
14_Member	KEGG Pathway	hsa05235	PD-L1 expression and PD-1 checkpoint pathway in cancer	-2.68362	-1.9185	1432,1956,3932,54106	MAPK14,EGFR,LCK,TLR9	4/90
14_Member	KEGG Pathway	hsa04750	Inflammatory mediator regulation of TRP channels	-2.53327	-1.79531	1432,3357,5732,6714	MAPK14,HTR2B,PTGER2,SRC	4/99
14_Member	KEGG Pathway	hsa05171	Coronavirus disease - COVID-19	-2.51019	-1.77876	728,1432,1956,2147,4312,4314	C5AR1,MAPK14,EGFR,F2,MMP1,MMP3	6/238
14_Member	KEGG Pathway	hsa05152	Tuberculosis	-2.324	-1.61775	1432,1594,6714,54106,56848	MAPK14,CYP27B1,SRC,TLR9,SPHK2	5/182
14_Member	KEGG Pathway	hsa04068	FoxO signaling pathway	-2.08097	-1.42656	1432,1901,1956,2911	MAPK14,S1PR1,EGFR,GRM1	4/133
14_Member	KEGG Pathway	hsa05120	Epithelial cell signaling in Helicobacter pylori infection	-2.05655	-1.41286	1432,1956,6714	MAPK14,EGFR,SRC	3/71
14_Member	KEGG Pathway	hsa04015	Rap1 signaling pathway	-2.05063	-1.41221	1268,1432,1813,1956,6714	CNR1,MAPK14,DRD2,EGFR,SRC	5/212
15_Summary	KEGG Pathway	hsa03320	PPAR signaling pathway	-6.44282	-5.26552	2167,2169,2170,2171,4312,5465,5467	FABP4,FABP2,FABP3,FABP5,MMP1,PPARA,PPARD	7/-
15_Member	KEGG Pathway	hsa03320	PPAR signaling pathway	-6.44282	-5.26552	2167,2169,2170,2171,4312,5465,5467	FABP4,FABP2,FABP3,FABP5,MMP1,PPARA,PPARD	7/76
16_Summary	KEGG Pathway	hsa05215	Prostate cancer	-5.68923	-4.54669	367,1956,2064,3320,4314,4318,6716,1432,4312,5743,1514,1728,6714,2081,142,2539,5465	AR,EGFR,ERBB2,HSP90AA1,MMP3,MMP9,SRD5A2,MAPK14,MMP1,PTGS2,CTSL,NQO1,SRC,ERN1,PARP1,G6PD,PPARA	17/-
16_Member	KEGG Pathway	hsa05215	Prostate cancer	-5.68923	-4.54669	367,1956,2064,3320,4314,4318,6716	AR,EGFR,ERBB2,HSP90AA1,MMP3,MMP9,SRD5A2	7/98
16_Member	KEGG Pathway	hsa04657	IL-17 signaling pathway	-4.64313	-3.62969	1432,3320,4312,4314,4318,5743	MAPK14,HSP90AA1,MMP1,MMP3,MMP9,PTGS2	6/95
16_Member	KEGG Pathway	hsa05418	Fluid shear stress and atherosclerosis	-3.6888	-2.7845	1432,1514,1728,3320,4318,6714	MAPK14,CTSL,NQO1,HSP90AA1,MMP9,SRC	6/141
16_Member	KEGG Pathway	hsa05417	Lipid and atherosclerosis	-3.48876	-2.62145	1432,2081,3320,4312,4314,4318,6714	MAPK14,ERN1,HSP90AA1,MMP1,MMP3,MMP9,SRC	7/216
16_Member	KEGG Pathway	hsa04668	TNF signaling pathway	-2.24883	-1.55464	1432,4314,4318,5743	MAPK14,MMP3,MMP9,PTGS2	4/119
16_Member	KEGG Pathway	hsa05415	Diabetic cardiomyopathy	-2.10995	-1.43894	142,1432,2539,4318,5465	PARP1,MAPK14,G6PD,MMP9,PPARA	5/205
17_Summary	KEGG Pathway	hsa00350	Tyrosine metabolism	-5.64245	-4.5321	1621,4128,4129,4282,7299,1544,3620,6999,1557,7364,1610	DBH,MAOA,MAOB,MIF,TYR,CYP1A2,IDO1,TDO2,CYP2C19,UGT2B7,DAO	11/-
17_Member	KEGG Pathway	hsa00350	Tyrosine metabolism	-5.64245	-4.5321	1621,4128,4129,4282,7299	DBH,MAOA,MAOB,MIF,TYR	5/36
17_Member	KEGG Pathway	hsa00380	Tryptophan metabolism	-5.30155	-4.23541	1544,3620,4128,4129,6999	CYP1A2,IDO1,MAOA,MAOB,TDO2	5/42
17_Member	KEGG Pathway	hsa00982	Drug metabolism - cytochrome P450	-4.11925	-3.1638	1544,1557,4128,4129,7364	CYP1A2,CYP2C19,MAOA,MAOB,UGT2B7	5/73
17_Member	KEGG Pathway	hsa00360	Phenylalanine metabolism	-3.96163	-3.02145	4128,4129,4282	MAOA,MAOB,MIF	3/16
17_Member	KEGG Pathway	hsa00260	Glycine, serine and threonine metabolism	-2.72944	-1.95008	1610,4128,4129	DAO,MAOA,MAOB	3/41
17_Member	KEGG Pathway	hsa00330	Arginine and proline metabolism	-2.48191	-1.75692	1610,4128,4129	DAO,MAOA,MAOB	3/50
18_Summary	KEGG Pathway	hsa05204	Chemical carcinogenesis - DNA adducts	-5.37505	-4.27994	1544,1557,2052,3290,5743,7364,246	CYP1A2,CYP2C19,EPHX1,HSD11B1,PTGS2,UGT2B7,ALOX15	7/-
18_Member	KEGG Pathway	hsa05204	Chemical carcinogenesis - DNA adducts	-5.37505	-4.27994	1544,1557,2052,3290,5743,7364	CYP1A2,CYP2C19,EPHX1,HSD11B1,PTGS2,UGT2B7	6/71
18_Member	KEGG Pathway	hsa00591	Linoleic acid metabolism	-3.12786	-2.30275	246,1544,1557	ALOX15,CYP1A2,CYP2C19	3/30
18_Member	KEGG Pathway	hsa00980	Metabolism of xenobiotics by cytochrome P450	-2.89227	-2.09064	1544,2052,3290,7364	CYP1A2,EPHX1,HSD11B1,UGT2B7	4/79
19_Summary	KEGG Pathway	hsa04148	Efferocytosis	-5.31939	-4.239	240,246,1432,1901,5467,5732,5743,56848,134,140,1903,2534	ALOX5,ALOX15,MAPK14,S1PR1,PPARD,PTGER2,PTGS2,SPHK2,ADORA1,ADORA3,S1PR3,FYN	12/-
19_Member	KEGG Pathway	hsa04148	Efferocytosis	-5.31939	-4.239	240,246,1432,1901,5467,5732,5743,56848	ALOX5,ALOX15,MAPK14,S1PR1,PPARD,PTGER2,PTGS2,SPHK2	8/157
19_Member	KEGG Pathway	hsa04071	Sphingolipid signaling pathway	-5.05617	-4.01717	134,140,1432,1901,1903,2534,56848	ADORA1,ADORA3,MAPK14,S1PR1,S1PR3,FYN,SPHK2	7/122
20_Summary	KEGG Pathway	hsa04976	Bile secretion	-4.77734	-3.75131	760,2052,3156,7364,9429,9971	CA2,EPHX1,HMGCR,UGT2B7,ABCG2,NR1H4	6/-
20_Member	KEGG Pathway	hsa04976	Bile secretion	-4.77734	-3.75131	760,2052,3156,7364,9429,9971	CA2,EPHX1,HMGCR,UGT2B7,ABCG2,NR1H4	6/90
